# Supplementary material for: Scientific competence during medical education - insights from a cross-sectional study at a German Medical School
Source: BMC Med Educ. 2024 May 28;24:590. doi: 10.1186/s12909-024-05470-7 (PMC11134709; doi:10.1186/s12909-024-05470-7)
Supplement: Supplementary file 2 — Supplementary Material 2 [file 12909_2024_5470_MOESM2_ESM.xlsx]

## Sheet: Supplement_2-Dataset
,VorbildgKategor,DauerVorbildung,Fachsemester,Beruf,PromotionStand,PromoKomission,PromoErgb,PromoBetreu,PromoThema,EinflPatVersorg,EinflKarrier,EinflGehalt,EinflSozAns,ErwartungLiteratur,ErwartungForschungsprojk,ErwartungStatMethode,ErwartungwissAbhandlung,ErwartungPosterVortrag,ErwartungLeitlinie,ErwartungEvidenzNachvoll,ErwartungPatientenErkl,wiArbeitenPflichtcurr,VermittlungWikomp,mehrKompWiAr…
0,0,0,1,Niederlassung,strebt an,,,,,2,10,8,10,3,1,3,1,1,1,1,4,4,0,4,4,3,41,111,15,1
1,Medizinnahe Ausbildung,3,1,UniversitÃ¤tsklinikum,strebt an,,,,,1,7,6,9,4,2,3,2,,,,4,3,0,3,3,4,9,37,15,1
2,Medizinnahe Ausbildung,3,1,Niederlassung,strebt an,,,,,3,9,8,10,3,1,1,0,0,1,3,4,2,4,3,4,5,7,143,13,1
3,Medizinnahes Studium,4,1,UniversitÃ¤tsklinikum,unentschlossen,,,,,9,9,7,8,3,3,1,2,1,3,3,4,5,0,4,3,4,39,53,20,1
4,Medizinnahe Ausbildung,3,1,Klinik,unentschlossen,,,,,3,7,7,7,3,2,4,2,2,3,4,4,4,0,0,0,3,4,56,24,1
5,Medizinferne Vorbildung,3,1,Niederlassung,strebt an,,,,,2,7,5,7,,1,,0,0,0,,4,5,0,4,0,2,6,72,5,1
6,0,0,1,Forschung,strebt an,,,,,5,7,7,7,4,4,4,4,,4,4,4,5,3,5,5,5,38,84,28,1
7,Medizinnahe Ausbildung,3,1,Klinik,unentschlossen,,,,,1,4,4,10,2,0,2,0,1,3,1,4,3,0,3,0,4,1,56,13,1
8,Medizinnahe Ausbildung,3,1,Klinik,unentschlossen,,,,,1,7,2,10,3,1,1,0,0,0,,4,5,0,4,4,2,10,68,9,1
9,Medizinnahe Ausbildung,2,1,Niederlassung,unentschlossen,,,,,1,5,4,9,4,1,1,1,0,0,,4,5,1,5,0,2,1,87,11,1
10,Medizinnahes Studium,3,1,UniversitÃ¤tsklinikum,strebt an,,,,,3,7,5,8,4,2,2,1,2,1,4,4,5,4,5,4,5,21,125,20,1
11,Medizinnahes Studium,4,1,UniversitÃ¤tsklinikum,strebt an,,,,,1,8,6,8,3,1,3,1,2,4,1,4,4,0,2,1,5,40,35,19,1
12,0,0,1,Klinik,strebt an,,,,,2,8,4,7,,1,2,1,2,,,4,4,0,4,4,3,14,69,10,1
13,0,0,1,Niederlassung,unentschlossen,,,,,2,10,7,10,2,1,1,1,1,0,0,3,4,0,0,4,4,3,90,9,1
14,0,0,1,Forschung,unentschlossen,,,,,5,7,7,6,1,1,3,1,0,0,2,4,4,4,3,3,2,32,56,12,1
15,0,0,1,UniversitÃ¤tsklinikum,strebt an,,,,,1,8,6,7,3,3,2,1,2,1,1,1,4,3,3,3,5,28,86,14,1
16,Medizinnahe Ausbildung,3,1,Niederlassung,strebt an,,,,,1,7,5,8,3,1,1,1,2,2,3,4,5,0,4,0,7,10,80,17,1
17,Medizinnahes Studium,4,1,UniversitÃ¤tsklinikum,strebt an,,,,,1,10,7,8,3,2,2,2,1,1,1,4,4,0,4,2,1,2,85,16,1
18,Medizinnahe Ausbildung,3,1,Klinik,strebt an,,,,,3,7,4,8,4,2,2,1,2,3,,4,5,0,3,4,5,10,101,18,1
19,Medizinnahe Ausbildung,3,1,Klinik,unentschlossen,,,,,1,9,3,10,1,1,1,1,1,1,2,3,4,0,3,3,2,1,67,11,1
20,Medizinnahe Ausbildung,5,1,Klinik,strebt an,,,,,1,8,5,8,4,2,1,1,2,1,3,4,5,0,5,2,7,2,118,18,1
21,0,0,1,UniversitÃ¤tsklinikum,strebt an,,,,,7,8,7,7,3,2,,,2,2,,4,5,0,3,4,5,12,31,13,1
22,Medizinnahe Ausbildung,1,7,Niederlassung,begonnen,A2,3,2,2,1,10,4,10,3,1,1,1,2,1,3,4,1,3,3,4,6,17,102,16,4
23,0,0,1,Niederlassung,unentschlossen,,,,,3,8,7,7,2,1,1,0,,0,1,3,4,4,3,5,3,13,54,8,1
24,Medizinnahe Ausbildung,3,1,Niederlassung,unentschlossen,,,,,1,5,10,10,,0,1,0,0,0,3,4,4,0,0,5,3,8,69,8,1
25,Medizinnahe Ausbildung,3,1,Niederlassung,strebt an,,,,,4,7,7,8,3,2,4,1,1,2,4,4,5,3,5,5,7,5,69,21,1
26,0,0,7,Klinik,strebt an,,,,,2,7,4,6,3,1,1,1,1,1,2,4,5,2,5,4,6,5,119,14,4
27,Medizinnahe Ausbildung,2,1,UniversitÃ¤tsklinikum,strebt an,,,,,4,7,9,8,3,1,2,,2,1,1,4,4,0,0,0,2,9,39,14,1
28,0,0,1,UniversitÃ¤tsklinikum,strebt an,,,,,2,9,9,8,2,2,3,1,1,1,2,3,4,0,4,4,5,3,99,15,1
29,0,0,1,Klinik,unentschlossen,,,,,6,4,3,5,3,2,,1,2,1,1,4,4,3,4,0,3,10,44,14,1
30,Medizinferne Vorbildung,5,1,Klinik,strebt an,,,,,2,7,5,6,3,4,2,1,1,,,4,5,0,5,5,6,7,134,15,1
31,Medizinnahe Ausbildung,3,1,Niederlassung,strebt an,,,,,10,10,9,8,4,2,2,1,2,1,3,4,5,0,5,5,5,17,58,19,1
32,0,0,1,Klinik,strebt an,,,,,1,9,4,10,4,1,3,1,2,1,4,4,5,0,0,4,1,14,47,20,1
33,Medizinnahe Ausbildung,3,1,Niederlassung,strebt an,,,,,7,9,5,10,4,1,2,1,0,2,2,4,4,4,3,4,4,15,53,16,1
34,0,0,1,Forschung,strebt an,,,,,4,9,9,10,3,1,2,1,1,1,1,4,5,0,5,0,5,18,112,14,1
35,Medizinnahe Ausbildung,2,1,Niederlassung,strebt an,,,,,10,7,5,8,2,1,1,0,0,2,3,4,5,0,5,1,5,2,76,13,1
36,0,0,1,Klinik,strebt an,,,,,5,10,10,10,3,1,2,1,1,,,4,5,0,0,3,3,3,40,12,1
37,Medizinnahe Ausbildung,3,1,UniversitÃ¤tsklinikum,strebt an,,,,,1,8,7,8,3,1,1,1,1,1,3,3,4,0,5,5,0,2,33,14,1
38,0,0,1,Klinik,unentschlossen,,,,,7,10,10,10,,1,1,,1,,,2,4,2,5,5,2,42,110,5,1
39,Medizinnahe Ausbildung,3,1,Niederlassung,unentschlossen,,,,,2,2,7,5,2,1,3,1,1,1,2,4,3,0,3,4,4,7,112,15,1
40,Medizinnahe Ausbildung,3,1,Niederlassung,unentschlossen,,,,,1,5,5,8,3,,,1,1,,4,4,3,0,0,0,0,9,34,13,1
41,0,0,1,UniversitÃ¤tsklinikum,unentschlossen,,,,,8,10,10,10,4,3,4,3,2,4,4,1,5,0,4,3,5,7,87,25,1
42,0,0,1,UniversitÃ¤tsklinikum,unentschlossen,,,,,3,10,8,6,2,1,1,0,0,0,0,4,4,0,5,2,3,7,14,8,1
43,0,0,1,Niederlassung,strebt an,,,,,1,5,6,8,,1,3,1,1,3,,4,4,4,3,2,5,2,49,13,1
44,Medizinnahe Ausbildung,3,1,UniversitÃ¤tsklinikum,unentschlossen,,,,,8,8,9,8,3,1,1,1,1,1,2,3,3,0,4,5,4,9,32,13,1
45,0,0,1,Klinik,unentschlossen,,,,,8,10,10,9,3,1,1,1,1,,,4,3,4,3,4,4,0,64,11,1
46,0,0,1,Niederlassung,strebt an,,,,,5,10,10,10,3,0,3,0,1,1,1,4,3,3,4,2,3,10,101,13,1
47,0,0,1,Niederlassung,unentschlossen,,,,,1,5,3,6,4,1,4,1,1,1,3,4,2,3,2,4,2,6,22,19,1
48,Medizinnahe Ausbildung,3,1,Niederlassung,unentschlossen,,,,,4,8,7,8,3,1,,1,1,1,,4,3,0,0,4,8,0,23,11,1
49,Medizinnahe Ausbildung,2,1,Klinik,strebt an,,,,,3,8,7,7,1,1,2,1,1,2,2,4,5,4,4,0,6,19,68,14,1
50,0,0,1,Forschung,strebt an,,,,,4,9,5,8,4,3,2,2,2,1,1,3,5,4,4,3,3,31,165,18,1
51,0,0,1,Klinik,strebt an,,,,,1,8,6,9,4,1,3,1,1,2,4,4,5,0,4,4,4,7,42,20,1
52,0,0,1,-oth-,strebt an,,,,,3,7,5,6,3,1,2,0,2,1,1,4,4,0,4,0,2,9,39,14,1
53,Medizinferne Vorbildung,5,1,UniversitÃ¤tsklinikum,-oth-,,,,,3,7,5,8,4,3,3,2,2,,2,3,4,0,5,5,6,47,139,19,1
54,Medizinnahe Ausbildung,3,1,Klinik,strebt an,,,,,1,3,3,5,2,0,1,1,1,1,1,2,4,0,5,5,2,15,140,9,1
55,Medizinnahe Ausbildung,3,1,Niederlassung,unentschlossen,,,,,1,6,6,2,2,1,0,0,2,2,3,2,4,4,4,2,2,8,166,12,1
56,0,0,10,Niederlassung,begonnen,A1,4,3,2,1,5,4,5,2,1,1,1,1,1,1,2,4,1,5,4,7,15,76,10,5
57,Medizinnahe Ausbildung,3,1,Klinik,strebt an,,,,,3,7,7,8,3,1,,,,1,3,4,4,0,4,0,5,4,129,12,1
58,Medizinnahe Ausbildung,3,1,-oth-,strebt an,,,,,7,8,3,8,3,2,2,2,2,2,3,4,5,2,5,5,5,11,192,20,1
59,Medizinnahe Ausbildung,2,1,Niederlassung,unentschlossen,,,,,3,8,7,10,1,0,1,0,0,0,2,3,3,0,0,4,5,37,48,7,1
60,Medizinnahes Studium,4,1,UniversitÃ¤tsklinikum,strebt an,,,,,4,8,7,7,3,3,3,3,2,1,2,4,4,3,4,0,4,35,135,21,1
61,0,0,1,Niederlassung,unentschlossen,,,,,1,10,10,8,2,1,0,1,1,1,1,3,4,0,4,3,5,5,44,10,1
62,Medizinferne Vorbildung,6,1,Forschung,begonnen,-oth-,3,2,2,1,8,8,8,4,4,2,3,2,1,0,0,1,0,2,1,6,45,20,16,1
63,Medizinnahe Ausbildung,3,1,Forschung,strebt an,,,,,9,6,6,6,4,3,3,2,1,1,4,4,5,0,5,1,7,30,101,22,1
64,Medizinnahe Ausbildung,3,1,Niederlassung,strebt an,,,,,10,10,10,10,4,1,1,1,,1,1,4,4,0,3,4,3,32,103,13,1
65,Medizinnahe Ausbildung,2,9,Niederlassung,begonnen,A1,3,3,3,1,1,1,9,1,0,1,0,1,0,1,1,3,3,3,3,4,13,68,5,5
66,0,0,1,Niederlassung,strebt an,,,,,2,7,5,9,2,1,2,1,1,0,1,4,4,0,5,4,3,15,82,12,1
67,Medizinnahes Studium,1,1,Niederlassung,strebt an,,,,,5,8,8,9,3,,4,1,1,,3,4,4,0,0,5,5,12,76,16,1
68,0,0,1,Klinik,strebt an,,,,,3,7,8,10,3,2,4,1,2,1,,4,5,0,4,4,4,16,73,17,1
69,0,0,1,Klinik,unentschlossen,,,,,10,10,10,10,,2,3,3,0,,2,4,3,0,1,0,2,0,113,14,1
70,0,0,1,Klinik,unentschlossen,,,,,1,5,5,8,3,1,1,1,1,1,2,4,3,2,3,2,4,15,89,14,1
71,Medizinnahes Studium,2,1,Niederlassung,strebt an,,,,,1,8,6,10,1,0,2,0,2,2,3,4,3,0,3,0,3,6,17,14,1
72,0,0,1,Klinik,strebt an,,,,,4,6,4,8,3,1,2,1,1,2,2,4,4,0,3,3,2,10,72,16,1
73,0,0,1,Niederlassung,strebt an,,,,,1,8,9,8,2,2,1,1,2,2,2,4,4,0,4,0,6,23,57,16,1
74,Medizinnahe Ausbildung,3,1,Niederlassung,unentschlossen,,,,,5,8,8,9,2,1,4,0,1,1,1,4,2,4,1,2,3,1,71,14,1
75,0,0,1,Klinik,strebt an,,,,,3,8,5,6,3,1,1,1,1,,0,4,4,0,4,3,4,18,58,11,1
76,0,0,1,UniversitÃ¤tsklinikum,unentschlossen,,,,,2,7,8,10,4,3,,2,2,,,4,5,3,4,4,1,33,60,15,1
77,Medizinnahe Ausbildung,3,1,Klinik,strebt an,,,,,4,1,1,5,2,1,1,1,1,,2,1,4,3,4,3,5,6,102,9,1
78,Medizinnahe Ausbildung,3,1,Niederlassung,strebt an,,,,,1,7,6,8,2,1,1,1,1,0,1,3,4,0,4,0,6,5,66,10,1
79,0,0,1,Niederlassung,strebt an,,,,,1,10,8,10,3,,3,,1,,,4,3,4,4,4,3,13,84,11,1
80,Medizinnahe Ausbildung,3,1,Klinik,unentschlossen,,,,,2,9,8,9,3,2,2,2,1,1,2,4,5,0,5,3,2,3,177,17,1
81,Medizinnahe Ausbildung,3,1,Niederlassung,strebt an,,,,,2,9,8,10,4,2,4,1,1,1,1,4,5,4,4,5,1,13,68,18,1
82,0,0,1,UniversitÃ¤tsklinikum,strebt an,,,,,6,9,5,9,3,2,2,2,3,,,4,4,5,3,4,3,14,117,16,1
83,0,0,1,Niederlassung,unentschlossen,,,,,1,9,3,8,2,1,1,1,1,1,2,3,4,0,4,4,4,2,31,12,1
84,Medizinnahe Ausbildung,3,1,Klinik,unentschlossen,,,,,2,8,5,8,3,1,3,1,1,1,3,,3,3,4,3,5,5,79,13,1
85,Medizinnahe Ausbildung,3,1,UniversitÃ¤tsklinikum,strebt an,,,,,10,10,10,8,4,3,3,3,3,3,4,4,5,0,5,5,4,19,66,27,1
86,Medizinnahe Ausbildung,3,1,Klinik,strebt an,,,,,6,8,9,10,3,1,3,1,2,2,3,4,4,0,0,5,1,6,122,19,1
87,0,0,1,Klinik,strebt an,,,,,3,7,7,7,2,1,2,0,,1,,3,5,5,2,3,3,9,105,9,1
88,0,0,1,UniversitÃ¤tsklinikum,strebt an,,,,,4,8,6,9,2,2,4,1,1,1,2,2,4,0,4,4,4,48,104,15,1
89,Medizinnahe Ausbildung,3,1,Niederlassung,unentschlossen,,,,,1,10,5,10,3,,3,1,2,3,4,4,4,0,0,3,6,3,80,20,1
90,Medizinnahe Ausbildung,3,1,Niederlassung,strebt an,,,,,7,9,8,9,3,1,2,1,1,1,2,3,3,3,4,0,1,5,52,14,1
91,Medizinnahe Ausbildung,3,1,Niederlassung,strebt an,,,,,3,4,3,3,3,1,1,1,2,2,3,4,4,0,0,0,4,6,70,17,1
92,Medizinnahe Ausbildung,3,1,Niederlassung,strebt an,,,,,4,8,8,8,1,1,1,,,1,2,3,3,0,3,4,3,9,21,9,1
93,Medizinnahes Studium,2,1,Niederlassung,strebt an,,,,,3,5,7,10,2,0,0,1,0,1,1,,4,3,2,3,6,39,101,5,1
94,Medizinnahe Ausbildung,3,1,Niederlassung,strebt an,,,,,3,5,5,5,2,1,2,1,1,1,1,4,3,3,4,5,3,11,65,13,1
95,Medizinnahe Ausbildung,2,1,Niederlassung,nicht promovieren,,,,,3,5,7,3,3,1,2,1,0,0,1,4,2,0,0,5,6,31,84,12,1
96,Medizinnahes Studium,2,1,Forschung,strebt an,,,,,8,7,7,6,3,,3,1,1,,2,3,4,3,4,3,0,21,57,13,1
97,0,0,1,Klinik,unentschlossen,,,,,1,4,5,3,2,2,1,2,1,2,3,4,3,3,3,3,2,8,99,17,1
98,Medizinnahe Ausbildung,3,1,Niederlassung,unentschlossen,,,,,1,10,10,7,2,1,,,1,,4,4,4,0,0,0,3,15,120,12,1
99,Medizinnahe Ausbildung,3,1,Niederlassung,unentschlossen,,,,,9,9,9,10,4,2,4,1,3,2,,4,4,0,3,4,4,14,40,20,1
100,Medizinnahe Ausbildung,3,1,Klinik,unentschlossen,,,,,6,10,10,10,2,,1,1,1,1,2,4,3,0,0,4,3,7,22,12,1
101,Medizinnahe Ausbildung,3,1,Klinik,unentschlossen,,,,,3,8,8,5,2,1,,1,1,2,1,4,3,3,2,3,4,6,49,12,1
102,Medizinnahe Ausbildung,3,1,Niederlassung,strebt an,,,,,3,8,5,8,2,1,4,0,0,1,4,4,2,4,2,2,4,23,29,16,1
103,0,0,1,Niederlassung,strebt an,,,,,2,7,5,8,2,1,1,1,1,1,1,3,3,0,3,4,8,14,37,11,1
104,0,0,1,Niederlassung,strebt an,,,,,4,9,8,8,1,1,0,,1,,,4,3,0,0,4,5,7,32,7,1
105,Medizinnahe Ausbildung,3,1,Niederlassung,unentschlossen,,,,,2,8,8,8,2,1,1,0,1,1,1,2,2,0,0,0,6,7,93,9,1
106,Medizinnahe Ausbildung,3,1,Niederlassung,strebt an,,,,,3,7,5,9,2,,1,1,,1,1,3,3,0,2,0,6,27,31,9,1
107,0,0,1,Niederlassung,strebt an,,,,,7,9,8,9,3,1,3,2,1,2,3,4,3,3,4,3,1,12,84,19,1
108,0,0,1,Niederlassung,strebt an,,,,,3,10,10,7,2,2,2,2,3,3,3,3,4,4,3,4,2,12,79,20,1
109,0,0,1,UniversitÃ¤tsklinikum,-oth-,,,,,3,8,5,7,,,4,,,,,3,4,0,4,0,3,15,58,7,1
110,Medizinnahe Ausbildung,3,1,UniversitÃ¤tsklinikum,strebt an,,,,,1,5,1,10,4,1,3,2,2,,4,4,3,0,3,0,5,5,88,20,1
111,Medizinnahe Ausbildung,3,1,UniversitÃ¤tsklinikum,strebt an,,,,,2,9,7,7,3,1,2,1,2,1,2,3,5,0,4,0,3,0,41,15,1
112,0,0,1,Niederlassung,unentschlossen,,,,,2,6,6,9,3,1,2,,,1,,4,3,0,4,4,0,2,38,11,1
113,Medizinnahe Ausbildung,3,1,Niederlassung,strebt an,,,,,4,8,5,9,2,1,2,0,2,1,1,3,3,0,0,2,2,13,54,12,1
114,Medizinnahe Ausbildung,3,1,Niederlassung,unentschlossen,,,,,1,5,1,10,3,,,0,0,1,3,4,1,5,1,1,0,8,34,11,1
115,0,0,1,Niederlassung,strebt an,,,,,4,9,6,10,,2,,1,1,,4,4,5,0,5,5,4,5,102,12,1
116,Medizinnahe Ausbildung,3,1,Niederlassung,strebt an,,,,,1,7,7,7,2,,,,,2,3,4,3,0,3,3,3,27,69,11,1
117,Medizinnahe Ausbildung,3,1,UniversitÃ¤tsklinikum,strebt an,,,,,2,6,5,7,3,3,2,2,2,1,3,4,4,0,4,0,1,4,99,20,1
118,Medizinnahe Ausbildung,3,1,Niederlassung,unentschlossen,,,,,1,6,7,9,3,1,1,1,,,2,4,4,0,0,5,4,4,40,12,1
119,Medizinnahe Ausbildung,0,1,Klinik,strebt an,,,,,5,7,6,5,4,2,2,1,1,1,4,4,4,2,4,3,3,20,77,19,1
120,Medizinnahe Ausbildung,3,1,Klinik,strebt an,,,,,2,7,3,10,2,1,1,1,1,1,2,4,5,0,0,3,3,6,23,13,1
121,Medizinnahe Ausbildung,3,1,UniversitÃ¤tsklinikum,strebt an,,,,,7,8,3,10,3,,2,2,1,,2,3,4,0,0,3,8,24,92,13,1
122,Medizinnahe Ausbildung,3,1,Klinik,strebt an,,,,,2,5,3,8,2,1,3,1,2,0,2,4,5,0,5,5,6,38,122,15,1
123,0,0,1,UniversitÃ¤tsklinikum,strebt an,,,,,1,9,10,10,2,1,3,1,2,4,4,4,0,0,0,1,4,19,39,21,1
124,Medizinnahe Ausbildung,2,1,UniversitÃ¤tsklinikum,strebt an,,,,,8,3,2,2,2,1,2,1,1,2,2,3,3,3,3,3,1,13,42,14,1
125,Medizinnahe Ausbildung,3,1,Klinik,unentschlossen,,,,,1,7,1,10,,1,1,1,0,1,1,4,4,0,3,0,3,9,64,9,1
126,0,0,1,Klinik,strebt an,,,,,2,8,7,7,3,,3,,1,1,2,4,4,0,4,3,5,11,57,14,1
127,Medizinnahe Ausbildung,3,1,Niederlassung,unentschlossen,,,,,1,5,4,8,2,1,1,1,3,1,2,4,5,0,0,0,4,1,119,15,1
128,Medizinnahe Ausbildung,3,1,Klinik,strebt an,,,,,5,8,8,8,4,2,1,1,2,2,3,4,4,3,4,4,2,32,54,19,1
129,Medizinnahe Ausbildung,3,1,Klinik,strebt an,,,,,7,7,1,8,3,,,1,,1,,2,5,0,0,0,4,17,60,7,1
130,0,0,1,Niederlassung,strebt an,,,,,1,7,6,9,1,1,1,1,3,,,1,5,0,5,0,3,11,94,8,1
131,0,0,1,UniversitÃ¤tsklinikum,strebt an,,,,,3,5,5,6,,1,2,1,2,2,2,4,4,3,4,3,2,22,51,14,1
132,0,0,1,Niederlassung,strebt an,,,,,9,10,10,10,4,,,,1,1,3,4,5,0,5,0,5,29,133,13,1
133,0,0,1,Klinik,strebt an,,,,,4,10,10,10,3,1,1,1,1,1,,4,5,0,0,5,4,10,129,12,1
134,0,0,1,Klinik,unentschlossen,,,,,8,10,9,9,3,2,,2,2,,,4,5,4,5,5,3,13,132,13,1
135,Medizinnahe Ausbildung,3,1,Niederlassung,unentschlossen,,,,,2,8,7,9,2,,1,1,2,1,,3,4,0,4,5,3,9,80,10,1
136,0,0,1,Forschung,strebt an,,,,,5,7,7,9,4,4,4,3,3,2,3,3,5,4,5,5,3,19,187,26,1
137,Medizinnahe Ausbildung,3,1,Niederlassung,strebt an,,,,,6,9,8,9,2,1,,,1,,4,4,3,0,0,3,2,10,86,12,1
138,0,0,1,Niederlassung,unentschlossen,,,,,5,7,2,6,3,1,2,1,,1,2,4,4,0,5,0,5,11,52,14,1
139,Medizinnahe Ausbildung,3,1,Klinik,strebt an,,,,,2,9,6,5,4,1,1,1,2,1,2,4,4,0,5,5,4,9,137,16,1
140,0,0,1,UniversitÃ¤tsklinikum,unentschlossen,,,,,1,6,8,7,2,1,,1,1,,,3,4,3,5,5,3,17,138,8,1
141,Medizinnahe Ausbildung,3,1,UniversitÃ¤tsklinikum,strebt an,,,,,8,6,4,8,3,2,4,2,4,2,2,4,4,0,4,5,4,23,63,23,1
142,Medizinnahe Ausbildung,3,1,Klinik,unentschlossen,,,,,3,8,5,10,2,1,1,1,2,1,,4,5,1,5,4,6,14,79,12,1
143,Medizinnahe Ausbildung,3,1,UniversitÃ¤tsklinikum,strebt an,,,,,5,10,10,10,3,2,1,1,3,1,3,3,3,0,4,4,3,15,104,17,1
144,Medizinnahe Ausbildung,3,1,Klinik,strebt an,,,,,1,9,6,10,3,2,2,1,1,2,3,4,4,0,4,0,2,16,42,18,1
145,0,0,1,UniversitÃ¤tsklinikum,strebt an,,,,,3,9,8,8,,2,2,1,1,1,1,4,4,0,3,5,5,11,48,12,1
146,Medizinnahe Ausbildung,3,1,UniversitÃ¤tsklinikum,strebt an,,,,,6,5,4,9,3,1,4,2,2,3,4,1,4,0,0,0,4,27,110,20,1
147,0,0,1,UniversitÃ¤tsklinikum,strebt an,,,,,3,10,7,6,4,,4,1,2,,4,4,5,0,5,3,1,14,105,19,1
148,Medizinnahe Ausbildung,3,1,Niederlassung,strebt an,,,,,5,8,7,10,3,1,1,1,1,1,2,2,4,4,4,2,6,24,62,12,1
149,Medizinnahe Ausbildung,3,1,Klinik,unentschlossen,,,,,3,6,8,7,3,1,1,1,2,1,,4,4,0,0,5,4,9,94,13,1
150,Medizinnahe Ausbildung,3,1,Klinik,strebt an,,,,,7,9,8,9,4,2,,1,1,,2,4,4,0,4,5,5,10,66,14,1
151,Medizinnahes Studium,4,1,Niederlassung,strebt an,,,,,3,10,10,10,2,2,1,1,,1,,4,3,0,3,4,7,43,39,11,1
152,Medizinnahe Ausbildung,3,1,Klinik,strebt an,,,,,5,8,10,5,3,1,2,1,1,2,3,2,5,0,5,5,5,4,192,15,1
153,Medizinnahe Ausbildung,3,1,Niederlassung,strebt an,,,,,1,10,8,10,4,1,4,4,2,1,4,4,5,3,5,5,2,16,83,24,1
154,0,0,1,Niederlassung,strebt an,,,,,1,8,10,10,4,2,3,3,1,1,4,4,4,0,5,5,5,10,74,22,1
155,Medizinnahe Ausbildung,3,1,Klinik,unentschlossen,,,,,1,6,1,8,2,1,2,0,0,4,3,4,5,0,5,0,6,4,90,16,1
156,Medizinnahe Ausbildung,3,1,Niederlassung,unentschlossen,,,,,4,6,3,8,3,1,3,1,1,1,3,2,4,0,0,2,2,3,52,15,1
157,Medizinnahe Ausbildung,3,1,UniversitÃ¤tsklinikum,strebt an,,,,,2,7,7,5,3,1,2,1,1,1,1,4,4,0,0,2,1,8,54,14,1
158,Medizinnahe Ausbildung,3,1,Niederlassung,strebt an,,,,,3,9,7,9,3,1,4,1,2,1,3,4,4,0,4,4,3,11,44,19,1
159,Medizinnahe Ausbildung,3,1,Klinik,unentschlossen,,,,,1,5,3,7,2,1,1,1,1,1,2,3,4,0,4,1,2,2,72,12,1
160,Medizinnahe Ausbildung,1,1,Niederlassung,strebt an,,,,,5,9,10,8,3,,2,,2,,,4,4,3,4,0,3,13,51,11,1
161,Medizinnahe Ausbildung,3,1,UniversitÃ¤tsklinikum,strebt an,,,,,1,8,5,5,2,1,1,1,2,1,4,4,4,4,3,3,3,17,117,16,1
162,Medizinnahe Ausbildung,3,1,Klinik,strebt an,,,,,1,10,6,10,3,1,1,1,1,1,1,3,5,0,3,0,2,20,61,12,1
163,0,0,1,Klinik,unentschlossen,,,,,3,9,8,10,3,2,2,1,1,1,2,3,4,3,4,5,5,11,73,15,1
164,0,0,1,UniversitÃ¤tsklinikum,unentschlossen,,,,,4,8,9,10,1,,3,3,,,,4,3,4,4,4,1,0,62,11,1
165,Medizinferne Vorbildung,5,1,UniversitÃ¤tsklinikum,strebt an,,,,,8,9,8,7,4,3,3,4,2,4,4,4,4,0,5,5,3,17,198,28,1
166,Medizinnahe Ausbildung,3,1,UniversitÃ¤tsklinikum,unentschlossen,,,,,5,7,8,9,2,1,2,0,1,1,2,3,4,0,0,0,3,15,62,12,1
167,Medizinnahe Ausbildung,3,1,UniversitÃ¤tsklinikum,strebt an,,,,,7,9,8,10,3,,,1,1,0,2,4,5,0,5,4,4,12,94,11,1
168,0,0,1,Klinik,strebt an,,,,,3,9,7,7,2,2,4,1,3,,3,4,5,0,4,5,5,7,86,19,1
169,0,0,1,Klinik,unentschlossen,,,,,3,7,2,9,3,1,4,1,1,1,2,4,4,0,3,5,6,19,36,17,1
170,Medizinnahe Ausbildung,3,1,Niederlassung,strebt an,,,,,3,7,7,9,2,,1,0,1,,2,4,3,0,4,2,6,7,61,10,1
171,0,0,1,Niederlassung,strebt an,,,,,6,8,8,8,4,2,1,3,3,1,2,4,3,3,4,4,6,30,25,20,1
172,Medizinnahe Ausbildung,3,1,Niederlassung,strebt an,,,,,3,10,9,8,3,1,1,1,1,1,3,3,4,0,4,4,1,3,93,14,1
173,0,0,1,UniversitÃ¤tsklinikum,strebt an,,,,,4,8,8,8,3,,1,1,2,2,,4,5,3,5,4,4,15,48,13,1
174,Medizinnahe Ausbildung,3,1,UniversitÃ¤tsklinikum,strebt an,,,,,5,7,5,8,3,2,3,,1,2,3,4,3,0,2,2,2,8,65,18,1
175,0,0,1,Klinik,strebt an,,,,,7,9,10,10,1,,1,1,2,,,4,3,3,3,4,2,7,62,9,1
176,Medizinnahe Ausbildung,3,1,Klinik,strebt an,,,,,1,6,3,10,2,1,2,0,1,1,2,4,5,0,5,5,3,0,171,13,1
177,Medizinnahes Studium,3,1,Klinik,strebt an,,,,,2,10,8,10,1,1,1,1,2,,2,1,1,0,4,0,5,46,34,9,1
178,Medizinnahe Ausbildung,3,1,Niederlassung,strebt an,,,,,1,5,5,7,2,1,1,1,1,1,2,4,5,3,5,0,4,1,47,13,1
179,Medizinnahe Ausbildung,3,1,-oth-,strebt an,,,,,1,7,7,8,2,1,2,1,1,1,2,4,3,0,4,4,4,5,101,14,1
180,Medizinnahe Ausbildung,3,1,-oth-,unentschlossen,,,,,1,8,8,5,3,1,2,1,2,2,3,1,5,4,5,0,5,8,88,15,1
181,Medizinnahe Ausbildung,3,1,Klinik,strebt an,,,,,6,6,7,3,4,1,4,1,2,4,4,4,4,4,4,4,6,8,188,24,1
182,Medizinnahe Ausbildung,3,1,UniversitÃ¤tsklinikum,strebt an,,,,,3,7,7,8,2,1,1,1,1,1,1,4,2,0,2,2,2,16,29,12,1
183,0,0,1,Niederlassung,strebt an,,,,,3,8,8,9,2,0,2,0,0,1,3,4,4,0,2,4,3,25,38,12,1
184,Medizinnahe Ausbildung,3,1,Wirtschaft,nicht promovieren,,,,,1,8,7,6,3,1,2,1,3,2,2,4,4,3,5,4,3,12,80,18,1
185,0,0,1,Niederlassung,strebt an,,,,,4,9,8,8,3,2,3,1,1,1,1,4,4,0,3,3,5,7,27,16,1
186,0,0,1,Klinik,nicht promovieren,,,,,8,8,9,7,2,1,4,3,1,0,0,4,3,4,2,4,1,7,59,15,1
187,Medizinnahe Ausbildung,3,1,Klinik,unentschlossen,,,,,1,9,6,8,2,1,1,1,0,0,2,4,4,0,4,2,6,16,29,11,1
188,Medizinnahe Ausbildung,3,1,Niederlassung,strebt an,,,,,3,9,8,10,1,1,1,0,1,1,1,2,5,3,5,5,2,12,142,8,1
189,Medizinnahe Ausbildung,3,1,Klinik,unentschlossen,,,,,1,7,6,10,1,1,2,0,1,1,3,2,2,0,2,3,1,1,28,11,1
190,0,0,1,Klinik,strebt an,,,,,6,10,10,10,3,1,3,1,1,,,4,4,0,4,3,5,23,53,13,1
191,Medizinnahe Ausbildung,1,1,Niederlassung,strebt an,,,,,1,8,10,10,3,,4,3,2,1,2,4,5,4,5,2,7,42,64,19,1
192,0,0,1,UniversitÃ¤tsklinikum,strebt an,,,,,5,9,7,10,3,1,2,1,2,1,1,3,5,4,3,5,7,26,83,14,1
193,0,0,1,UniversitÃ¤tsklinikum,strebt an,,,,,1,9,7,10,3,2,2,1,2,2,,1,4,0,4,5,1,10,108,13,1
194,Medizinnahe Ausbildung,3,1,UniversitÃ¤tsklinikum,strebt an,,,,,7,10,8,8,3,3,4,1,2,2,4,4,4,2,5,5,6,9,124,23,1
195,0,0,1,Klinik,strebt an,,,,,7,8,4,3,3,2,1,1,1,,,4,4,3,4,5,3,14,30,12,1
196,0,0,1,Niederlassung,strebt an,,,,,3,7,8,8,3,1,1,1,1,1,2,3,5,4,3,0,4,15,47,13,1
197,0,0,1,Klinik,strebt an,,,,,2,4,3,9,3,1,1,1,1,,,4,4,0,4,3,5,13,53,11,1
198,Medizinnahe Ausbildung,3,1,Niederlassung,strebt an,,,,,3,8,8,9,3,,4,1,1,1,3,4,5,3,4,5,1,19,79,17,1
199,Medizinnahe Ausbildung,3,1,Niederlassung,strebt an,,,,,8,10,8,10,3,1,,0,1,,4,4,5,0,5,5,5,4,178,13,1
200,Medizinnahe Ausbildung,3,1,Klinik,unentschlossen,,,,,2,8,7,10,2,2,4,1,1,1,1,4,4,3,4,2,3,11,43,16,1
201,0,0,1,Niederlassung,unentschlossen,,,,,1,9,7,7,3,1,2,1,1,1,,4,4,3,5,4,5,16,58,13,1
202,0,0,1,Niederlassung,unentschlossen,,,,,4,8,10,10,4,1,2,3,2,1,1,4,3,4,3,4,0,12,142,18,1
203,Medizinnahe Ausbildung,3,1,UniversitÃ¤tsklinikum,unentschlossen,,,,,9,2,1,4,3,1,1,1,2,1,2,1,3,0,2,2,4,36,23,12,1
204,Medizinnahe Ausbildung,2,1,Klinik,unentschlossen,,,,,1,5,8,8,3,1,2,2,2,2,2,4,3,0,3,3,2,7,53,18,1
205,Medizinnahe Ausbildung,3,1,Niederlassung,strebt an,,,,,3,8,9,8,3,1,2,1,,1,2,4,5,0,3,2,0,16,53,14,1
206,0,0,1,Niederlassung,unentschlossen,,,,,1,10,8,10,3,,,4,,,,4,4,0,5,5,5,0,40,11,1
207,Medizinnahe Ausbildung,3,1,Niederlassung,strebt an,,,,,1,8,6,10,2,1,1,1,1,2,2,4,4,0,4,5,5,8,77,14,1
208,0,0,1,Niederlassung,strebt an,,,,,5,10,9,10,3,1,1,1,1,1,1,4,4,0,4,3,6,26,62,13,1
209,Medizinnahe Ausbildung,3,1,UniversitÃ¤tsklinikum,strebt an,,,,,6,9,9,9,3,2,2,2,3,1,4,4,4,0,2,1,3,3,44,21,1
210,Medizinnahe Ausbildung,3,1,Niederlassung,unentschlossen,,,,,6,6,6,6,,1,,1,1,1,,4,5,0,4,4,2,21,155,8,1
211,0,0,1,Forschung,strebt an,,,,,3,9,9,9,3,3,3,2,2,,,1,5,0,4,0,5,0,74,14,1
212,0,0,1,Niederlassung,strebt an,,,,,1,9,7,8,3,1,3,2,1,,,4,5,3,4,4,4,38,82,14,1
213,Medizinnahe Ausbildung,3,1,Niederlassung,unentschlossen,,,,,5,7,7,8,1,0,,,,,1,2,3,4,3,4,6,0,57,4,1
214,Medizinnahe Ausbildung,3,1,Klinik,strebt an,,,,,6,9,7,9,2,1,3,1,2,,,4,4,5,4,5,4,17,84,13,1
215,Medizinnahe Ausbildung,3,3,Klinik,strebt an,,,,,10,8,4,10,4,2,3,,,4,3,3,2,4,4,4,5,37,26,19,2
216,Medizinnahe Ausbildung,3,1,Politik,unentschlossen,,,,,1,10,7,9,3,3,3,3,3,3,3,1,3,0,3,2,3,15,56,22,1
217,0,0,1,Forschung,strebt an,,,,,4,8,4,9,3,3,2,2,2,1,2,4,5,0,5,4,3,1,217,19,1
218,Medizinnahe Ausbildung,3,5,Niederlassung,strebt an,,,,,4,8,5,10,2,1,1,1,1,1,2,1,5,3,4,3,5,3,96,10,3
219,Medizinnahe Ausbildung,3,3,Niederlassung,strebt an,,,,,1,4,6,10,,1,1,0,0,0,1,3,2,0,3,0,5,11,61,6,2
220,Medizinnahe Ausbildung,3,1,-oth-,unentschlossen,,,,,5,8,7,4,3,,,,1,2,3,4,3,0,3,4,3,3,34,13,1
221,Medizinnahe Ausbildung,3,1,Klinik,unentschlossen,,,,,6,9,8,10,3,1,,0,1,1,4,4,4,0,4,0,2,30,63,14,1
222,Medizinnahe Ausbildung,5,4,Niederlassung,strebt an,,,,,4,10,8,10,4,,3,1,1,,2,4,5,1,5,4,6,37,110,15,2
223,0,0,9,Klinik,begonnen,A3,2,2,1,7,9,7,9,3,1,1,3,1,1,1,3,3,3,0,4,3,25,116,14,5
224,Medizinnahes Studium,3,9,Niederlassung,begonnen,A1,0,2,2,3,7,1,7,2,,,,,0,1,3,4,2,5,0,6,34,34,6,5
225,0,0,9,Niederlassung,begonnen,A2,3,1,1,3,5,3,7,2,1,2,1,2,0,3,3,5,3,3,3,5,16,63,14,5
226,0,0,9,UniversitÃ¤tsklinikum,strebt an,,,,,2,8,6,7,3,2,1,1,1,,,4,4,2,4,0,5,4,153,12,5
227,Medizinnahe Ausbildung,3,9,Klinik,unentschlossen,,,,,5,5,1,5,3,1,1,1,1,1,1,4,3,4,3,3,5,13,79,13,5
228,Medizinnahe Ausbildung,3,9,Niederlassung,begonnen,A1,0,1,1,8,5,5,5,,0,,0,0,0,2,4,5,3,5,2,8,25,142,6,5
229,0,0,9,Klinik,strebt an,,,,,3,7,5,7,2,1,1,1,1,0,4,2,1,5,2,1,6,1,18,12,5
230,Medizinnahes Studium,1,9,Niederlassung,begonnen,A1,4,2,2,1,4,2,1,3,1,1,1,1,1,1,4,2,4,2,5,7,34,27,13,5
231,0,0,9,Klinik,begonnen,A3,4,3,3,1,7,3,8,2,2,1,1,1,0,1,3,4,2,3,1,6,39,82,11,5
232,Medizinnahe Ausbildung,1,9,Niederlassung,begonnen,A1,0,1,1,5,7,8,9,3,1,1,1,1,1,3,4,4,2,4,2,5,13,77,15,5
233,Medizinnahes Studium,1,9,Niederlassung,begonnen,A3,4,3,4,4,4,5,10,3,2,2,1,1,1,3,3,5,3,5,3,4,38,68,16,5
234,Medizinferne Vorbildung,3,9,Niederlassung,unentschlossen,,,,,1,5,2,5,2,1,1,0,1,1,1,3,3,3,3,2,3,5,48,10,5
235,0,0,9,Klinik,strebt an,,,,,5,7,6,7,3,3,2,2,2,1,2,4,5,2,4,4,5,26,75,19,5
236,0,0,9,Niederlassung,begonnen,A1,0,2,3,2,7,4,6,2,,,,4,,,3,2,2,3,1,7,38,62,9,5
237,0,0,9,Niederlassung,strebt an,,,,,3,6,2,1,1,0,0,0,1,1,2,3,1,4,1,0,6,12,19,8,5
238,0,0,9,Niederlassung,begonnen,A2,3,3,1,1,7,1,7,,2,3,2,2,2,3,4,5,5,5,5,5,38,221,18,5
239,0,0,9,Niederlassung,begonnen,A1,3,4,4,8,6,6,10,1,1,1,2,1,3,4,4,4,1,5,5,2,2,101,17,5
240,0,0,9,Niederlassung,begonnen,A1,2,2,2,1,7,3,7,3,1,1,1,1,0,3,4,3,4,3,3,7,31,22,14,5
241,0,0,11,Klinik,begonnen,A3,3,2,1,5,5,5,1,4,,3,1,1,2,4,4,4,3,3,5,6,41,84,19,6
242,0,0,9,Klinik,unentschlossen,,,,,9,9,9,10,3,3,3,3,2,2,2,3,4,4,4,4,3,19,159,21,5
243,Medizinnahe Ausbildung,3,9,Niederlassung,unentschlossen,,,,,1,5,5,5,2,1,1,1,1,1,1,2,3,3,4,2,8,8,104,10,5
244,Medizinnahes Studium,1,9,Niederlassung,unentschlossen,,,,,3,5,6,7,3,1,1,1,1,1,2,3,3,2,3,4,3,6,104,13,5
245,Medizinnahe Ausbildung,3,9,Niederlassung,nicht promovieren,,,,,1,4,4,4,3,1,2,0,1,1,4,4,4,5,3,0,5,25,78,16,5
246,0,0,9,Niederlassung,begonnen,A3,2,1,2,6,7,6,7,3,2,1,1,1,0,1,3,3,2,4,3,5,23,35,12,5
247,0,0,9,Niederlassung,strebt an,,,,,2,8,3,8,2,1,1,1,1,0,2,3,2,4,3,3,4,31,75,11,5
248,0,0,9,Klinik,unentschlossen,,,,,4,8,8,10,2,1,,1,1,,1,4,3,2,4,4,5,12,143,10,5
249,Medizinnahes Studium,6,9,Niederlassung,strebt an,,,,,5,9,3,7,3,1,2,1,1,1,3,4,5,1,5,5,3,30,110,16,5
250,0,0,9,-oth-,begonnen,A2,0,3,2,5,9,6,8,3,3,1,1,1,,2,4,5,1,5,2,7,41,185,15,5
251,0,0,9,Klinik,begonnen,A2,2,1,1,3,7,8,9,1,0,1,0,0,0,2,2,3,4,3,3,8,46,37,6,5
252,0,0,9,Niederlassung,begonnen,A2,2,2,2,7,7,1,8,3,1,1,1,1,1,,4,4,3,4,3,6,37,165,12,5
253,0,0,9,Niederlassung,strebt an,,,,,7,4,1,7,3,3,3,4,1,,2,4,5,3,5,3,2,15,187,20,5
254,0,0,9,Klinik,strebt an,,,,,1,9,8,9,2,1,3,0,1,1,4,4,5,1,5,5,3,15,74,16,5
255,Medizinnahes Studium,1,9,Klinik,begonnen,A3,2,1,1,3,5,1,4,2,1,1,1,1,1,1,2,4,3,4,2,5,14,63,10,5
256,0,0,9,Niederlassung,begonnen,A1,0,1,2,4,8,9,10,,1,1,1,1,0,0,3,4,2,4,3,4,5,160,7,5
257,0,0,9,Niederlassung,strebt an,,,,,1,7,7,7,2,1,1,1,0,0,0,4,3,4,3,0,1,11,100,9,5
258,Medizinnahe Ausbildung,3,9,Klinik,strebt an,,,,,1,6,3,6,3,1,1,1,1,0,3,,3,2,4,4,5,4,103,10,5
259,0,0,9,Niederlassung,begonnen,A3,2,4,2,5,9,4,5,3,1,1,1,2,1,2,4,4,2,5,3,5,32,60,15,5
260,Medizinnahe Ausbildung,3,9,Niederlassung,strebt an,,,,,1,7,7,6,1,1,1,1,1,1,1,2,4,1,4,2,3,12,65,9,5
261,Medizinnahes Studium,6,9,UniversitÃ¤tsklinikum,strebt an,,,,,2,3,2,2,3,4,4,2,,,4,4,5,2,5,5,7,50,99,21,5
262,Medizinnahe Ausbildung,2,9,Niederlassung,begonnen,A3,3,3,3,3,5,4,7,4,2,1,1,2,1,3,4,3,3,4,0,5,22,84,18,5
263,0,0,9,Niederlassung,unentschlossen,,,,,1,7,8,7,3,1,0,0,0,1,1,4,4,2,4,4,6,6,44,10,5
264,0,0,9,Klinik,begonnen,A1,2,1,2,2,7,1,2,2,1,2,1,1,1,2,1,2,2,5,3,4,25,151,11,5
265,Medizinnahe Ausbildung,2,9,Klinik,begonnen,A2,3,5,3,1,6,7,7,4,1,1,0,1,1,2,4,5,1,5,4,3,9,238,14,5
266,0,0,9,Niederlassung,begonnen,A1,0,1,2,1,5,1,8,3,1,1,0,1,0,1,2,2,1,3,0,7,5,34,9,5
267,0,0,9,Klinik,begonnen,A2,2,2,2,1,4,2,7,1,0,1,0,1,0,2,1,2,3,2,2,7,7,84,6,5
268,0,0,9,Klinik,begonnen,A2,3,1,1,2,8,5,5,3,1,1,1,1,0,3,3,3,3,3,4,7,32,27,13,5
269,0,0,9,Niederlassung,begonnen,A1,3,1,1,1,1,1,1,2,1,1,1,0,0,3,3,3,2,4,2,7,28,72,11,5
270,Medizinnahe Ausbildung,2,9,Klinik,-oth-,,,,,2,9,6,1,2,1,1,0,0,1,1,2,2,3,2,4,5,33,39,8,5
271,0,0,9,Klinik,nicht promovieren,,,,,1,5,5,7,3,0,1,1,2,1,1,2,3,2,3,0,3,10,117,11,5
272,0,0,9,Niederlassung,nicht promovieren,,,,,1,5,6,5,2,0,4,1,0,,,4,3,3,4,5,4,38,40,11,5
273,0,0,9,Klinik,begonnen,A2,3,3,3,10,3,2,8,3,1,2,0,1,1,4,4,4,2,4,4,6,5,69,16,5
274,0,0,9,Niederlassung,begonnen,A1,4,3,3,4,5,3,5,2,0,0,0,1,0,3,3,4,2,4,3,5,7,68,9,5
275,Medizinnahes Studium,1,9,Klinik,begonnen,A1,0,3,3,3,7,8,7,2,1,1,1,1,0,2,4,4,3,4,4,4,11,115,12,5
276,Medizinnahe Ausbildung,3,9,Klinik,begonnen,A3,2,1,1,3,4,3,8,3,2,1,1,1,1,4,4,3,4,3,4,3,26,74,17,5
277,Medizinnahe Ausbildung,3,9,Klinik,begonnen,A2,2,3,2,3,7,1,7,3,3,3,1,1,0,4,4,4,2,4,4,6,14,50,19,5
278,Medizinnahe Ausbildung,2,9,Niederlassung,begonnen,A1,2,1,1,2,10,10,10,3,1,0,2,1,0,2,3,1,1,1,3,6,44,23,12,5
279,0,0,11,Niederlassung,begonnen,A2,3,1,3,1,9,7,5,2,1,1,1,1,0,0,3,5,2,5,2,7,9,68,9,6
280,0,0,9,UniversitÃ¤tsklinikum,strebt an,,,,,4,8,1,5,3,1,3,1,1,1,3,4,4,4,4,3,6,40,20,17,5
281,Medizinnahe Ausbildung,3,9,Klinik,begonnen,A3,3,2,2,3,7,1,4,2,1,1,1,1,1,2,2,5,2,4,5,6,12,96,11,5
282,0,0,9,UniversitÃ¤tsklinikum,begonnen,A2,2,1,2,7,9,7,9,3,3,2,2,2,2,4,4,5,2,5,3,5,22,71,22,5
283,Medizinnahe Ausbildung,3,9,Klinik,begonnen,A2,0,0,3,1,3,3,10,1,1,1,1,1,1,1,2,3,2,3,1,6,0,52,9,5
284,Medizinnahe Ausbildung,2,9,Niederlassung,strebt an,,,,,1,8,5,8,1,1,0,0,1,1,2,4,4,2,4,3,7,7,121,10,5
285,Medizinnahe Ausbildung,1,9,UniversitÃ¤tsklinikum,begonnen,A2,2,1,2,3,2,2,3,3,1,2,1,1,1,4,4,4,2,4,3,4,9,72,17,5
286,0,0,9,Niederlassung,begonnen,A1,0,1,1,3,8,5,10,2,0,2,0,0,0,1,4,4,1,4,3,4,10,47,9,5
287,0,0,9,Niederlassung,begonnen,-oth-,3,2,1,5,3,1,6,1,1,1,1,,,,3,4,2,4,4,6,34,81,7,5
288,0,0,9,Niederlassung,unentschlossen,,,,,1,8,7,8,2,0,0,0,1,0,2,4,4,2,4,3,6,14,93,9,5
289,0,0,9,UniversitÃ¤tsklinikum,strebt an,,,,,2,8,7,10,3,,,,,,,4,2,3,3,4,6,36,66,7,5
290,0,0,9,Niederlassung,begonnen,A2,3,2,5,1,4,2,8,1,0,0,1,2,0,1,1,1,2,4,1,6,18,43,6,5
291,0,0,9,Wirtschaft,begonnen,A3,0,2,1,1,7,3,5,3,4,,,2,1,,0,5,1,5,2,5,4,152,10,5
292,0,0,9,Niederlassung,begonnen,A1,5,3,4,1,10,8,7,2,0,3,0,,0,,4,2,3,4,2,4,26,56,9,5
293,0,0,9,Niederlassung,begonnen,A3,3,3,4,8,9,7,7,3,,1,,,,3,3,2,4,2,4,5,33,60,10,5
294,0,0,9,Niederlassung,begonnen,A2,3,1,3,1,5,5,10,1,1,0,0,0,0,1,2,5,2,4,3,4,18,238,5,5
295,0,0,9,Niederlassung,begonnen,A3,3,3,2,4,6,5,9,2,1,1,1,1,,1,2,1,3,3,2,8,18,27,9,5
296,Medizinnahe Ausbildung,3,9,Klinik,begonnen,A3,0,2,1,7,8,3,6,3,1,2,,,,4,3,5,2,4,5,5,12,156,13,5
297,Medizinnahe Ausbildung,3,9,Klinik,unentschlossen,,,,,3,10,3,10,4,2,2,1,1,1,3,4,4,4,4,4,3,10,141,18,5
298,0,0,9,Niederlassung,begonnen,A3,3,2,4,1,5,7,10,3,1,,,,1,2,4,1,3,3,0,9,39,33,11,5
299,Medizinnahe Ausbildung,2,9,Niederlassung,unentschlossen,,,,,1,6,1,7,2,1,1,1,1,0,2,3,4,4,4,3,9,15,51,11,5
300,0,0,9,Niederlassung,nicht promovieren,,,,,1,5,1,5,3,1,2,1,2,1,4,4,4,2,4,4,5,23,61,18,5
301,Medizinnahe Ausbildung,3,9,Niederlassung,nicht promovieren,,,,,1,2,1,3,2,0,,,1,,1,4,1,5,1,0,7,18,63,8,5
302,0,0,9,Niederlassung,begonnen,A3,3,1,1,7,5,3,6,2,0,1,0,1,0,2,3,3,2,3,2,5,19,85,9,5
303,0,0,9,Niederlassung,strebt an,,,,,1,7,3,5,3,2,1,0,1,1,3,3,5,3,5,4,3,0,63,14,5
304,Medizinferne Vorbildung,6,9,UniversitÃ¤tsklinikum,begonnen,A2,2,1,1,1,5,5,4,4,3,2,3,2,,4,4,4,3,4,2,9,42,135,22,5
305,0,0,9,Niederlassung,begonnen,A1,2,1,1,2,9,8,10,2,1,0,1,1,0,1,1,5,2,4,3,5,11,47,7,5
306,0,0,9,Niederlassung,strebt an,,,,,1,5,3,9,1,0,1,1,,,,4,0,2,5,2,5,8,181,7,5
307,0,0,9,Klinik,begonnen,A3,2,1,3,1,6,2,6,4,1,1,,1,,3,3,4,3,4,4,7,24,70,13,5
308,Medizinnahes Studium,3,9,Niederlassung,begonnen,A3,1,2,1,1,8,6,9,2,1,0,1,1,1,3,3,2,3,2,1,6,35,65,12,5
309,Medizinnahe Ausbildung,2,9,Niederlassung,begonnen,A1,4,2,1,3,8,6,6,2,1,2,1,1,1,3,4,3,2,2,2,6,20,29,15,5
310,Medizinnahe Ausbildung,3,9,Niederlassung,nicht promovieren,,,,,3,10,7,5,2,0,0,0,0,0,2,3,3,3,3,3,6,4,101,7,5
311,0,0,9,-oth-,begonnen,A3,1,1,2,1,7,3,8,3,1,2,1,2,2,4,3,4,4,3,4,6,33,25,18,5
312,Medizinnahe Ausbildung,3,9,Niederlassung,strebt an,,,,,3,8,6,9,3,3,2,1,1,1,1,1,3,3,4,4,5,13,47,13,5
313,0,0,9,Klinik,begonnen,A1,3,3,2,8,5,2,5,2,1,1,1,1,1,1,3,4,2,4,3,7,11,86,11,5
314,0,0,9,Klinik,strebt an,,,,,3,8,5,8,3,,,,1,1,,3,5,3,5,0,6,5,55,8,5
315,0,0,9,Klinik,begonnen,A1,0,2,0,1,4,2,10,3,,1,1,2,1,,4,5,2,5,3,3,0,89,12,5
316,Medizinnahe Ausbildung,3,9,-oth-,begonnen,A1,0,1,2,3,5,2,9,3,1,1,1,1,1,2,4,4,3,4,2,2,12,108,14,5
317,0,0,9,UniversitÃ¤tsklinikum,begonnen,A3,2,1,3,8,9,6,10,4,4,4,3,2,1,4,4,5,4,4,3,8,44,84,26,5
318,0,0,10,Niederlassung,begonnen,-oth-,2,2,3,1,1,5,1,1,0,0,0,0,1,2,2,5,1,5,0,4,12,119,6,5
319,0,0,9,Niederlassung,strebt an,,,,,2,7,7,8,3,1,2,1,1,1,1,4,4,2,4,2,4,26,93,14,5
320,0,0,9,Klinik,begonnen,A3,1,1,1,10,6,3,3,3,1,1,0,1,1,3,4,5,3,4,5,7,40,111,14,5
321,0,0,9,Niederlassung,begonnen,A1,2,2,1,10,8,5,10,1,1,1,1,,,4,4,5,3,5,4,8,45,64,12,5
322,Medizinnahe Ausbildung,2,9,Niederlassung,strebt an,,,,,6,6,5,5,2,0,1,1,1,2,4,4,4,1,5,1,6,2,161,15,5
323,Medizinnahe Ausbildung,3,9,Niederlassung,begonnen,A1,2,3,1,1,10,5,7,3,3,2,2,2,0,4,4,5,3,3,1,7,46,62,20,5
324,0,0,9,Niederlassung,unentschlossen,,,,,2,6,5,10,2,1,1,0,0,1,2,3,4,2,4,3,4,2,102,10,5
325,Medizinnahe Ausbildung,3,9,Klinik,begonnen,A3,0,1,1,1,9,7,9,2,2,2,1,,0,0,3,5,1,5,4,4,8,233,10,5
326,Medizinnahe Ausbildung,2,9,Klinik,begonnen,A1,2,4,3,3,6,5,6,2,1,2,1,1,1,2,3,5,2,5,5,8,21,178,13,5
327,0,0,9,Klinik,strebt an,,,,,3,5,6,7,3,2,2,1,2,,4,4,3,2,4,3,7,7,31,18,5
328,Medizinnahe Ausbildung,3,9,Klinik,begonnen,A2,3,2,2,1,5,3,3,2,1,0,0,1,0,1,1,5,1,5,5,6,1,82,6,5
329,0,0,9,Niederlassung,begonnen,A3,3,2,2,5,5,5,10,2,1,1,0,1,1,1,4,1,4,2,4,7,25,29,11,5
330,0,0,9,Niederlassung,strebt an,,,,,1,10,8,10,1,0,1,0,1,1,3,4,4,1,5,0,5,1,71,11,5
331,0,0,9,Niederlassung,begonnen,A2,2,3,1,6,3,3,8,,1,,1,1,0,1,2,4,4,3,3,5,37,126,6,5
332,0,0,9,Klinik,abgebrochen,A3,4,5,3,3,5,5,6,3,1,1,1,1,1,3,4,4,2,4,3,9,48,79,15,5
333,0,0,9,Niederlassung,begonnen,A3,3,2,3,1,5,6,7,2,1,1,1,1,1,2,4,4,2,4,2,4,25,79,13,5
334,0,0,9,Klinik,begonnen,A3,2,1,1,5,9,4,6,4,2,2,1,1,1,4,4,5,1,5,5,4,41,162,19,5
335,0,0,9,Niederlassung,-oth-,,,,,1,5,1,7,2,0,1,1,1,,1,3,5,2,4,2,6,9,34,9,5
336,0,0,9,Klinik,begonnen,A2,4,4,4,1,10,3,10,3,1,1,1,1,1,,4,5,1,5,4,3,17,188,12,5
337,0,0,9,Klinik,begonnen,A1,1,1,1,8,5,2,7,3,1,1,1,1,1,4,4,5,2,5,2,6,34,152,16,5
338,0,0,9,Niederlassung,strebt an,,,,,5,10,9,10,2,0,0,0,1,1,0,2,3,0,0,0,3,5,86,6,5
339,Medizinnahe Ausbildung,3,9,Niederlassung,unentschlossen,,,,,1,8,2,10,3,1,1,1,1,1,,4,5,2,4,3,5,11,136,12,5
340,Medizinnahe Ausbildung,3,9,Niederlassung,begonnen,A1,3,3,2,2,10,2,10,3,2,1,1,1,1,2,4,5,3,5,5,7,38,167,15,5
341,0,0,9,Niederlassung,strebt an,,,,,1,3,1,5,3,1,1,0,1,1,2,2,4,3,4,2,3,17,123,11,5
342,0,0,9,Niederlassung,begonnen,A3,2,1,2,2,7,6,9,3,2,2,1,1,1,3,4,4,2,3,2,5,24,25,17,5
343,Medizinnahe Ausbildung,3,9,UniversitÃ¤tsklinikum,begonnen,A2,2,1,1,4,4,3,4,3,2,3,3,2,2,3,4,5,2,4,3,5,33,76,22,5
344,Medizinnahe Ausbildung,1,9,UniversitÃ¤tsklinikum,begonnen,A2,2,1,2,1,7,6,8,3,2,2,1,1,1,2,3,3,4,4,3,7,22,53,15,5
345,0,0,9,Niederlassung,begonnen,A1,4,4,3,8,7,1,1,2,1,1,1,1,1,2,1,4,1,5,3,6,37,76,10,5
346,Medizinnahes Studium,5,9,Niederlassung,begonnen,A1,0,3,2,1,5,1,4,1,1,1,1,0,1,,1,3,2,4,5,2,3,86,6,5
347,0,0,9,Niederlassung,nicht promovieren,,,,,8,6,7,9,2,1,1,1,1,0,1,3,3,3,3,3,5,1,60,10,5
348,0,0,9,Niederlassung,unentschlossen,,,,,1,7,7,6,2,1,0,0,1,0,1,4,3,2,2,3,8,15,15,9,5
349,0,0,9,Niederlassung,nicht promovieren,,,,,1,7,4,6,3,1,1,1,1,1,2,4,2,2,4,3,5,15,91,14,5
350,Medizinnahe Ausbildung,3,9,Niederlassung,begonnen,A1,4,4,3,1,6,6,10,2,1,1,1,1,1,1,4,1,2,5,4,9,10,51,12,5
351,0,0,9,Niederlassung,begonnen,A2,2,2,2,3,4,2,6,2,1,0,0,0,0,2,4,4,2,4,5,6,42,65,9,5
352,Medizinferne Vorbildung,3,9,Niederlassung,strebt an,,,,,1,5,1,10,1,0,0,0,0,0,2,2,3,2,5,4,8,21,66,5,5
353,0,0,9,Niederlassung,begonnen,A2,1,1,1,5,5,5,7,1,1,1,1,2,1,1,4,5,2,5,2,5,3,144,12,5
354,0,0,9,Wirtschaft,unentschlossen,,,,,7,3,7,9,2,2,2,2,1,1,1,4,3,3,4,1,5,17,79,15,5
355,0,0,9,Niederlassung,strebt an,,,,,1,8,6,9,3,,,,,,,4,2,4,2,2,3,13,17,7,5
356,0,0,9,Klinik,begonnen,A3,2,1,1,1,5,5,9,3,,,,,1,,4,3,4,3,3,7,32,47,8,5
357,0,0,9,Klinik,strebt an,,,,,1,10,7,10,3,2,1,1,2,2,3,4,3,3,2,4,5,9,68,18,5
358,0,0,9,Klinik,begonnen,A3,3,1,2,3,8,4,7,2,1,1,1,2,1,2,2,1,5,2,2,8,16,49,12,5
359,0,0,9,Niederlassung,begonnen,A2,3,1,3,5,5,4,6,3,1,3,1,1,1,1,4,4,2,4,3,6,11,151,15,5
360,Medizinnahe Ausbildung,3,9,Ã–GD,unentschlossen,,,,,1,10,5,10,2,1,1,1,1,1,2,3,3,4,4,2,5,26,89,12,5
361,0,0,8,Klinik,abgebrochen,A3,4,3,1,1,3,8,8,2,1,1,1,1,1,2,4,2,5,2,4,7,29,67,13,4
362,Medizinnahes Studium,4,9,Niederlassung,unentschlossen,,,,,2,8,8,10,4,2,3,1,1,0,4,4,4,3,4,3,7,32,78,19,5
363,Medizinnahe Ausbildung,3,9,Klinik,begonnen,A2,3,1,2,1,10,10,10,4,1,1,1,3,1,4,1,5,1,5,1,5,22,154,16,5
364,Medizinnahes Studium,2,9,UniversitÃ¤tsklinikum,begonnen,A1,2,1,2,1,6,5,10,3,2,1,2,1,0,3,1,1,3,3,4,6,27,16,13,5
365,0,0,9,Niederlassung,begonnen,A3,1,3,2,6,7,4,8,3,1,1,1,1,1,2,1,4,2,4,3,7,27,60,11,5
366,0,0,9,Klinik,begonnen,A1,2,1,1,5,8,8,9,2,1,1,1,1,,2,2,3,3,4,5,7,34,123,10,5
367,0,0,9,Niederlassung,strebt an,,,,,3,5,3,9,3,1,1,0,1,0,2,4,5,2,4,2,3,8,140,12,5
368,0,0,9,UniversitÃ¤tsklinikum,begonnen,A1,4,2,4,1,7,6,7,1,0,0,0,0,0,1,1,4,3,3,2,6,29,77,3,5
369,0,0,9,Niederlassung,nicht promovieren,,,,,1,3,3,2,2,1,0,0,1,0,1,3,2,4,2,2,7,4,23,8,5
370,0,0,9,Niederlassung,unentschlossen,,,,,2,8,7,10,3,1,1,1,,,3,4,4,3,3,3,8,24,125,13,5
371,0,0,9,Klinik,begonnen,A2,2,2,2,8,9,7,8,3,3,3,3,2,1,2,3,5,3,4,4,6,20,189,20,5
372,0,0,9,UniversitÃ¤tsklinikum,begonnen,A2,1,1,2,7,9,8,6,3,3,2,2,1,0,1,2,3,3,3,2,6,43,37,14,5
373,0,0,9,Klinik,begonnen,A3,1,1,1,2,5,3,5,2,1,1,1,1,1,2,4,4,3,4,5,8,39,80,13,5
374,0,0,9,Niederlassung,begonnen,A1,1,1,1,6,9,8,8,3,1,1,2,1,1,1,4,5,2,5,5,7,23,98,14,5
375,0,0,9,Niederlassung,begonnen,A3,2,2,2,1,7,2,8,1,1,0,0,1,0,2,3,4,4,4,5,6,40,70,8,5
376,0,0,9,Klinik,begonnen,A1,3,1,2,5,1,1,7,,0,1,0,1,1,2,3,2,0,3,0,7,21,38,8,5
377,0,0,9,Klinik,begonnen,A1,3,2,3,3,7,7,7,2,1,1,1,1,1,2,2,5,2,5,4,6,15,63,11,5
378,0,0,9,Niederlassung,begonnen,A1,0,2,0,10,8,5,8,0,0,0,0,1,0,0,,3,1,5,5,3,7,97,1,5
379,0,0,9,Niederlassung,begonnen,A3,3,3,4,1,8,5,8,2,2,1,1,1,2,4,2,4,2,4,0,6,28,89,15,5
380,0,0,9,Klinik,begonnen,A2,0,0,0,1,10,10,10,4,3,2,2,1,1,4,1,2,3,4,1,8,17,16,18,5
381,Medizinnahe Ausbildung,1,9,Niederlassung,strebt an,,,,,5,5,7,4,2,1,1,1,0,1,1,4,3,3,3,4,2,32,247,11,5
382,0,0,9,Klinik,begonnen,A1,3,2,2,7,9,3,10,3,1,,,1,1,2,3,4,2,4,5,7,24,92,11,5
383,0,0,9,Niederlassung,begonnen,A2,0,2,3,2,7,7,7,3,1,1,1,1,0,1,3,3,2,4,4,7,11,50,11,5
384,0,0,9,UniversitÃ¤tsklinikum,begonnen,A3,1,3,3,3,10,8,7,4,3,3,2,2,1,4,4,5,3,5,3,4,48,108,23,5
385,Medizinferne Vorbildung,2,9,Niederlassung,begonnen,A3,1,1,2,6,7,6,7,3,1,1,1,1,1,2,4,4,2,5,4,6,37,61,14,5
386,0,0,9,Niederlassung,begonnen,A2,1,1,1,1,8,3,9,2,1,,1,1,0,2,,2,3,2,2,4,27,31,7,5
387,Medizinnahe Ausbildung,3,9,Niederlassung,unentschlossen,,,,,3,6,9,9,3,1,3,1,0,1,3,4,3,3,4,2,6,9,105,16,5
388,0,0,9,Klinik,begonnen,A1,3,2,2,2,5,5,8,3,,2,2,2,1,2,4,1,4,2,2,2,11,34,16,5
389,0,0,9,Klinik,nicht promovieren,,,,,1,6,5,3,,1,1,1,2,1,2,4,3,2,2,3,6,4,52,12,5
390,0,0,9,Klinik,begonnen,-oth-,2,3,2,1,3,3,4,1,1,0,0,0,1,2,3,4,2,4,2,4,18,57,8,5
391,Medizinnahe Ausbildung,1,9,Niederlassung,begonnen,A1,3,3,4,4,5,1,6,2,1,0,0,1,1,0,1,3,3,3,3,5,19,135,6,5
392,0,0,9,Klinik,begonnen,A1,3,2,2,3,4,2,4,2,1,1,1,1,1,2,2,4,2,5,1,6,22,46,11,5
393,0,0,9,UniversitÃ¤tsklinikum,begonnen,A2,1,1,3,2,9,6,5,3,3,3,1,1,1,3,3,5,1,5,3,8,45,161,18,5
394,0,0,9,Klinik,begonnen,A2,2,2,1,5,9,5,5,2,1,2,1,1,1,2,4,4,2,4,4,6,23,72,14,5
395,Medizinnahe Ausbildung,3,9,Niederlassung,begonnen,A1,4,4,3,7,7,3,7,3,2,3,1,1,1,1,4,4,2,4,5,6,17,53,16,5
396,0,0,7,UniversitÃ¤tsklinikum,unentschlossen,,,,,4,5,5,10,4,2,0,1,1,2,4,4,1,3,3,4,4,21,17,18,4
397,Medizinnahe Ausbildung,3,7,Niederlassung,unentschlossen,,,,,1,5,4,6,3,1,4,0,0,1,0,4,3,3,2,3,7,6,122,13,4
398,Medizinnahes Studium,5,7,Klinik,abgeschlossen,A3,2,2,2,3,10,10,7,4,1,3,1,1,1,1,4,3,2,4,3,7,48,51,16,4
399,0,0,7,Klinik,unentschlossen,,,,,1,8,7,10,2,1,1,1,0,0,0,0,4,1,4,4,6,5,64,5,4
400,0,0,7,Niederlassung,begonnen,A1,0,1,4,2,8,6,9,3,1,1,1,1,0,3,3,3,2,4,3,6,19,79,13,4
401,Medizinnahe Ausbildung,3,7,UniversitÃ¤tsklinikum,begonnen,A3,2,2,1,5,10,5,6,2,,,,,0,,,3,2,4,4,8,13,140,2,4
402,Medizinnahe Ausbildung,2,7,Klinik,begonnen,-oth-,3,2,2,7,6,3,4,4,2,1,1,1,1,3,3,2,3,4,4,7,16,36,16,4
403,0,0,7,Niederlassung,begonnen,A2,3,2,1,3,7,3,8,1,0,1,0,1,0,0,3,2,3,3,3,3,32,42,6,4
404,Medizinnahe Ausbildung,3,7,Klinik,nicht promovieren,,,,,1,3,2,6,3,1,0,2,1,0,1,4,2,5,2,0,2,9,65,12,4
405,Medizinnahes Studium,5,7,UniversitÃ¤tsklinikum,begonnen,A1,2,2,1,1,3,3,3,4,3,3,3,1,1,4,,4,0,0,0,10,52,102,19,4
406,0,0,7,Klinik,unentschlossen,,,,,1,6,1,7,3,2,,,2,1,4,4,5,3,5,4,4,24,160,16,4
407,0,0,7,Klinik,strebt an,,,,,9,6,7,10,2,1,1,1,1,0,2,4,5,3,4,3,6,9,116,12,4
408,0,0,7,Niederlassung,strebt an,,,,,1,4,3,6,2,1,1,1,1,0,2,4,2,2,2,2,4,0,62,12,4
409,0,0,7,Klinik,unentschlossen,,,,,1,7,6,7,3,2,2,1,1,1,4,1,3,3,3,3,6,7,54,15,4
410,Medizinnahes Studium,4,7,Niederlassung,strebt an,,,,,1,10,10,10,2,1,1,1,2,1,3,4,4,3,4,0,6,43,59,15,4
411,Medizinnahe Ausbildung,2,7,UniversitÃ¤tsklinikum,strebt an,,,,,1,7,4,4,3,2,4,1,1,0,3,4,2,0,3,2,4,0,18,18,4
412,0,0,7,Niederlassung,strebt an,,,,,1,6,6,10,3,1,3,1,1,3,4,4,3,2,4,2,4,2,47,20,4
413,Medizinnahe Ausbildung,1,7,Niederlassung,strebt an,,,,,1,6,6,7,3,1,1,1,1,1,2,4,3,2,5,2,4,3,19,14,4
414,0,0,7,Niederlassung,unentschlossen,,,,,3,6,6,6,2,1,1,1,1,1,1,1,3,0,3,4,8,10,68,9,4
415,0,0,7,Niederlassung,unentschlossen,,,,,2,6,6,8,3,2,2,2,2,2,3,4,3,4,2,2,4,10,47,20,4
416,0,0,7,Niederlassung,strebt an,,,,,3,5,3,5,3,1,1,1,1,1,3,3,5,2,4,4,3,3,115,14,4
417,0,0,7,Klinik,strebt an,,,,,4,2,1,6,1,0,1,0,0,0,2,0,1,3,1,3,6,0,24,4,4
418,0,0,7,-oth-,begonnen,-oth-,2,3,2,4,7,7,10,2,,3,,,,1,1,3,3,4,2,6,34,41,7,4
419,0,0,7,Niederlassung,unentschlossen,,,,,1,7,5,9,3,,,,1,,3,3,3,4,2,4,4,10,68,10,4
420,Medizinferne Vorbildung,4,7,Klinik,strebt an,,,,,1,10,10,10,1,1,0,1,1,4,0,4,4,1,4,1,5,49,4,12,4
421,0,0,7,Niederlassung,begonnen,A2,2,2,1,3,10,10,8,3,1,2,0,1,1,2,4,2,2,2,4,7,22,43,14,4
422,0,0,7,UniversitÃ¤tsklinikum,begonnen,-oth-,2,1,1,7,3,1,7,,0,1,0,0,0,,2,2,3,3,0,6,25,65,3,4
423,0,0,7,UniversitÃ¤tsklinikum,begonnen,A3,2,1,1,3,2,3,2,3,2,2,1,1,1,3,1,5,4,5,5,8,48,89,14,4
424,0,0,7,Klinik,unentschlossen,,,,,3,8,7,5,2,1,1,1,1,1,2,3,4,2,4,4,4,7,119,12,4
425,0,0,7,Klinik,nicht promovieren,,,,,4,8,8,8,1,1,1,1,1,1,1,3,3,3,4,4,5,32,86,10,4
426,Medizinnahe Ausbildung,3,7,Niederlassung,strebt an,,,,,1,10,3,10,3,1,3,1,1,1,3,4,3,3,3,3,6,13,79,17,4
427,Medizinnahe Ausbildung,3,7,Niederlassung,strebt an,,,,,2,6,7,10,2,1,1,1,2,,3,3,5,1,5,0,5,13,51,13,4
428,0,0,7,Klinik,strebt an,,,,,2,3,1,2,3,2,2,1,2,1,1,2,4,2,4,2,7,35,52,14,4
429,0,0,7,Klinik,unentschlossen,,,,,2,7,2,3,3,1,2,0,1,0,2,3,3,3,3,2,5,4,29,12,4
430,0,0,7,Klinik,nicht promovieren,,,,,1,8,5,5,2,0,0,0,0,0,1,3,1,0,1,2,4,6,32,6,4
431,0,0,7,Klinik,begonnen,A2,2,1,3,1,6,5,4,3,1,1,1,2,1,1,2,5,1,4,3,6,9,71,12,4
432,Medizinnahe Ausbildung,4,7,UniversitÃ¤tsklinikum,begonnen,A3,3,1,2,7,3,8,2,3,2,2,2,1,1,3,3,3,3,3,2,6,47,55,17,4
433,Medizinferne Vorbildung,1,7,Klinik,strebt an,,,,,3,8,5,10,3,2,2,1,1,1,2,3,5,3,4,4,6,28,65,15,4
434,0,0,7,Niederlassung,begonnen,A1,2,2,2,6,9,8,9,4,1,2,1,1,1,2,4,4,2,5,4,7,31,65,16,4
435,Medizinnahe Ausbildung,1,7,Niederlassung,strebt an,,,,,2,5,2,6,2,1,1,2,2,1,4,3,2,4,2,4,2,9,46,16,4
436,0,0,7,Niederlassung,strebt an,,,,,7,9,8,9,3,3,1,2,2,2,2,4,3,3,3,2,5,35,30,19,4
437,0,0,7,Niederlassung,begonnen,A3,1,1,1,1,10,10,10,3,3,4,2,3,1,3,3,5,2,5,5,5,28,180,22,4
438,0,0,7,Niederlassung,nicht promovieren,,,,,5,8,6,7,1,0,0,0,0,0,0,1,1,2,3,0,3,0,68,2,4
439,0,0,7,Niederlassung,unentschlossen,,,,,2,7,2,3,2,1,2,0,1,1,2,3,4,2,4,2,3,9,112,12,4
440,0,0,7,Klinik,strebt an,,,,,1,7,1,7,4,2,3,4,2,2,4,4,5,2,4,0,3,12,62,25,4
441,Medizinferne Vorbildung,3,7,Niederlassung,strebt an,,,,,3,8,8,9,,1,1,1,1,1,2,1,4,2,4,3,6,43,38,8,4
442,0,0,7,UniversitÃ¤tsklinikum,begonnen,-oth-,2,1,1,2,8,7,7,2,3,1,2,1,1,2,1,4,0,4,1,5,28,78,13,4
443,Medizinnahes Studium,2,9,Niederlassung,strebt an,,,,,3,8,9,9,4,1,4,1,1,1,3,4,4,3,5,5,5,6,94,19,5
444,0,0,7,Niederlassung,strebt an,,,,,5,8,6,10,4,1,2,1,1,1,3,4,3,4,4,3,1,16,41,17,4
445,Medizinnahes Studium,10,7,Niederlassung,-oth-,,,,,1,4,4,6,4,1,,1,1,,3,4,4,4,2,5,6,50,55,14,4
446,0,0,7,Niederlassung,begonnen,A1,3,2,1,2,5,2,7,2,0,1,0,0,0,3,4,3,2,4,2,7,12,81,10,4
447,0,0,7,UniversitÃ¤tsklinikum,begonnen,A1,0,2,3,1,3,1,8,4,0,1,2,2,1,1,4,3,2,4,2,7,2,11,15,4
448,Medizinnahe Ausbildung,3,7,Klinik,nicht promovieren,,,,,1,8,9,7,2,1,1,1,1,1,1,4,3,2,3,3,5,4,59,12,4
449,Medizinnahe Ausbildung,3,7,UniversitÃ¤tsklinikum,begonnen,A1,2,2,2,5,7,1,5,3,1,1,1,1,1,1,4,2,2,4,3,6,37,43,13,4
450,0,0,7,UniversitÃ¤tsklinikum,begonnen,A3,4,5,3,5,7,5,5,3,2,2,1,2,2,1,4,5,2,4,4,8,42,95,17,4
451,Medizinnahe Ausbildung,1,7,Klinik,begonnen,A2,1,1,1,1,6,6,6,2,0,1,1,1,4,2,2,2,4,2,3,2,39,23,13,4
452,0,0,7,Klinik,begonnen,A1,0,2,2,10,8,5,7,3,1,2,1,1,1,2,3,4,2,4,0,7,14,96,14,4
453,0,0,7,UniversitÃ¤tsklinikum,begonnen,A3,4,1,2,2,6,5,8,3,,2,2,2,3,3,4,5,1,5,0,6,27,98,19,4
454,0,0,7,UniversitÃ¤tsklinikum,begonnen,A2,0,1,1,5,9,5,5,3,2,2,2,2,2,2,4,4,3,4,2,6,34,57,19,4
455,0,0,7,Niederlassung,strebt an,,,,,7,7,4,8,3,1,1,0,2,1,4,4,3,4,4,1,6,15,76,16,4
456,Medizinnahe Ausbildung,3,7,Klinik,begonnen,A1,0,1,1,7,7,5,8,,1,,3,1,0,2,4,4,4,2,2,5,27,89,11,4
457,0,0,7,Niederlassung,begonnen,A1,2,1,1,8,5,5,8,2,2,2,1,1,1,2,3,5,2,5,5,6,32,87,14,4
458,0,0,7,UniversitÃ¤tsklinikum,begonnen,A3,2,3,1,3,2,2,1,3,3,3,1,1,1,3,3,4,5,4,4,5,46,69,18,4
459,Medizinnahe Ausbildung,3,7,Niederlassung,strebt an,,,,,1,5,5,8,2,0,1,0,0,,3,4,3,4,3,3,4,15,22,10,4
460,0,0,7,-oth-,unentschlossen,,,,,3,7,8,8,2,1,1,1,1,1,3,3,5,2,5,4,8,17,165,13,4
461,0,0,7,Niederlassung,nicht promovieren,,,,,1,5,1,1,2,,,,1,,,4,5,1,5,2,6,5,129,7,4
462,0,0,7,Klinik,strebt an,,,,,1,5,3,3,3,1,1,1,1,0,2,4,4,2,4,2,7,18,66,13,4
463,Medizinnahe Ausbildung,1,7,Niederlassung,nicht promovieren,,,,,1,2,2,4,1,0,1,0,1,0,2,4,1,4,2,0,4,11,103,9,4
464,Medizinnahe Ausbildung,3,7,UniversitÃ¤tsklinikum,begonnen,A3,1,1,1,3,8,4,8,3,2,2,2,1,1,2,3,4,5,1,4,10,47,76,16,4
465,0,0,7,Niederlassung,begonnen,A3,0,2,1,1,7,3,10,4,0,1,0,1,0,1,3,2,1,5,0,3,5,82,10,4
466,Medizinnahe Ausbildung,3,7,Klinik,strebt an,,,,,1,8,5,5,,1,1,1,2,1,4,4,4,4,4,4,3,11,137,14,4
467,0,0,7,Niederlassung,abgebrochen,A3,5,4,5,1,5,1,5,2,1,1,0,1,0,1,4,4,1,5,4,6,15,145,10,4
468,Medizinnahe Ausbildung,3,7,Niederlassung,strebt an,,,,,3,7,5,6,3,1,1,2,1,,3,4,5,1,5,5,3,12,160,15,4
469,0,0,7,Niederlassung,begonnen,A2,2,2,1,2,8,10,10,1,0,1,1,1,0,1,1,3,4,2,2,6,37,22,6,4
470,Medizinnahe Ausbildung,3,7,Niederlassung,begonnen,A3,2,1,2,6,9,8,8,2,1,2,1,1,1,3,4,4,3,4,4,6,42,99,15,4
471,0,0,7,Klinik,strebt an,,,,,2,4,2,7,4,,4,2,1,4,4,3,4,2,4,3,6,24,125,22,4
472,Medizinnahe Ausbildung,3,7,Niederlassung,begonnen,A2,0,2,1,4,5,5,7,3,1,2,0,1,1,3,4,3,2,4,4,3,9,44,15,4
473,0,0,7,Klinik,begonnen,A1,1,1,1,1,7,5,8,2,1,1,1,0,1,2,3,4,2,4,3,4,19,34,11,4
474,Medizinnahes Studium,3,7,Wirtschaft,strebt an,,,,,1,8,6,8,3,2,1,2,2,1,2,4,3,2,4,2,3,21,73,17,4
475,0,0,7,Niederlassung,begonnen,A2,2,1,2,3,7,4,9,3,1,0,1,1,0,2,4,1,2,2,0,4,1,17,12,4
476,0,0,7,Klinik,begonnen,A3,2,1,1,8,10,8,9,3,,1,1,1,0,2,4,2,5,2,4,6,43,48,12,4
477,0,0,7,Niederlassung,begonnen,A1,2,2,2,6,4,3,6,2,1,1,1,1,0,1,1,5,1,5,4,8,0,149,8,4
478,0,0,7,Niederlassung,unentschlossen,,,,,2,6,5,9,3,1,,1,1,1,2,3,5,2,5,0,5,9,88,12,4
479,0,0,7,Klinik,begonnen,A3,2,1,1,10,5,2,2,3,2,4,1,2,1,3,4,5,2,5,4,6,44,89,20,4
480,Medizinnahes Studium,1,7,Klinik,strebt an,,,,,1,8,8,10,3,,1,1,2,0,3,4,4,2,4,3,6,15,25,14,4
481,Medizinferne Vorbildung,6,7,UniversitÃ¤tsklinikum,begonnen,-oth-,2,1,2,2,8,8,10,3,1,1,1,1,1,1,4,4,3,4,2,8,43,60,13,4
482,0,0,7,UniversitÃ¤tsklinikum,begonnen,A2,3,2,2,2,8,7,9,3,3,1,1,1,1,4,1,5,1,5,2,6,5,156,15,4
483,Medizinnahes Studium,1,7,UniversitÃ¤tsklinikum,begonnen,A2,2,2,2,3,1,1,6,4,3,4,2,2,1,2,4,4,2,4,2,6,22,68,22,4
484,Medizinnahes Studium,3,7,Klinik,strebt an,,,,,1,6,4,5,3,1,4,1,1,1,3,4,2,3,3,5,4,37,66,18,4
485,0,0,7,Niederlassung,strebt an,,,,,9,6,6,7,2,1,1,1,1,0,0,3,5,2,5,3,2,14,88,9,4
486,Medizinnahes Studium,3,7,Klinik,strebt an,,,,,1,8,8,10,3,1,1,1,1,1,3,4,5,1,5,2,5,16,127,15,4
487,Medizinnahe Ausbildung,3,7,Klinik,unentschlossen,,,,,3,6,1,4,3,1,1,0,0,0,4,4,3,2,4,4,7,5,27,13,4
488,Medizinnahe Ausbildung,3,7,Klinik,strebt an,,,,,2,6,5,7,2,1,1,1,1,1,2,3,4,1,4,2,4,3,119,12,4
489,Medizinnahe Ausbildung,1,7,UniversitÃ¤tsklinikum,strebt an,,,,,8,8,1,9,3,2,2,2,2,2,3,4,5,1,5,2,6,0,177,20,4
490,0,0,7,Niederlassung,strebt an,,,,,7,7,7,10,1,1,1,1,1,1,1,4,1,3,3,2,4,3,0,11,4
491,Medizinnahe Ausbildung,3,7,Klinik,begonnen,A2,2,3,1,1,10,5,9,3,2,2,1,1,1,,4,5,2,5,4,8,25,144,14,4
492,Medizinnahe Ausbildung,2,7,Niederlassung,begonnen,A1,2,1,1,8,1,1,5,3,1,2,1,1,1,4,4,4,2,4,5,4,14,73,17,4
493,Medizinnahe Ausbildung,3,7,Klinik,unentschlossen,,,,,4,6,5,4,2,1,0,1,2,1,2,4,2,4,2,2,5,3,17,13,4
494,0,0,7,Niederlassung,begonnen,A2,3,2,3,1,7,5,8,1,1,1,1,1,0,1,2,4,2,4,4,7,34,58,8,4
495,0,0,7,Niederlassung,strebt an,,,,,7,7,8,9,1,0,1,1,1,1,1,1,4,2,4,4,2,13,55,7,4
496,0,0,7,Klinik,begonnen,A2,3,2,3,4,9,7,9,1,1,2,1,3,2,2,2,2,2,2,3,4,13,59,14,4
497,0,0,7,Niederlassung,strebt an,,,,,8,6,3,7,1,0,0,0,1,0,2,2,4,1,5,3,3,10,111,6,4
498,Medizinnahe Ausbildung,2,7,Klinik,strebt an,,,,,1,8,6,10,3,1,1,0,1,1,1,2,2,2,2,2,6,4,39,10,4
499,Medizinnahe Ausbildung,3,7,Niederlassung,unentschlossen,,,,,2,7,6,3,2,1,1,1,1,1,2,3,2,3,2,4,7,16,41,12,4
500,0,0,7,Niederlassung,strebt an,,,,,3,10,7,10,3,1,3,2,2,1,1,4,3,3,4,2,1,26,35,17,4
501,0,0,7,Niederlassung,strebt an,,,,,1,7,6,6,3,0,0,0,0,0,2,4,1,3,1,1,2,19,5,9,4
502,0,0,7,UniversitÃ¤tsklinikum,begonnen,A3,2,1,1,7,9,7,8,3,4,3,2,2,1,3,4,4,3,5,4,9,50,144,22,4
503,Medizinnahes Studium,2,7,Niederlassung,unentschlossen,,,,,5,5,3,8,2,1,1,1,1,1,1,2,4,0,0,4,6,2,53,10,4
504,Medizinnahes Studium,3,7,Niederlassung,begonnen,A1,3,3,2,1,8,6,7,2,,,,,,,3,5,4,3,2,5,41,101,5,4
505,0,0,7,Klinik,strebt an,,,,,5,7,7,10,2,1,2,1,2,1,3,3,3,2,5,2,6,17,98,15,4
506,Medizinnahe Ausbildung,3,7,Klinik,begonnen,A3,2,2,1,6,5,3,6,2,1,1,1,1,1,2,3,4,3,3,4,6,25,190,12,4
507,0,0,7,Niederlassung,strebt an,,,,,1,7,4,8,4,1,2,1,2,1,3,4,4,2,5,4,5,11,162,18,4
508,0,0,7,Niederlassung,unentschlossen,,,,,2,5,5,8,2,1,2,1,1,1,3,3,4,2,5,4,5,20,57,14,4
509,0,0,7,Niederlassung,begonnen,A2,0,2,1,3,9,5,10,3,,1,1,1,0,,3,4,3,4,4,4,7,54,9,4
510,Medizinnahes Studium,1,7,UniversitÃ¤tsklinikum,begonnen,A1,2,1,2,1,8,6,5,3,2,1,2,1,2,2,3,2,3,4,3,6,29,146,16,4
511,Medizinnahe Ausbildung,3,7,Klinik,begonnen,A3,2,2,2,5,7,7,5,3,1,1,0,0,0,1,3,5,2,5,2,9,28,161,9,4
512,0,0,7,Niederlassung,strebt an,,,,,4,6,1,4,3,1,3,1,1,1,1,4,4,4,3,3,4,12,77,15,4
513,Medizinnahe Ausbildung,3,7,Niederlassung,nicht promovieren,,,,,1,5,1,8,3,1,1,0,0,1,2,,3,4,2,4,4,16,61,8,4
514,0,0,7,Niederlassung,begonnen,A3,1,1,1,1,10,5,10,3,1,1,1,1,1,1,4,5,4,4,0,6,43,71,13,4
515,0,0,7,Niederlassung,begonnen,A1,2,1,1,7,5,2,7,3,1,1,1,1,1,1,4,5,4,5,5,8,40,63,13,4
516,Medizinnahe Ausbildung,3,7,Klinik,strebt an,,,,,1,7,7,10,2,0,1,1,1,1,2,3,5,2,5,3,3,1,35,11,4
517,0,0,7,Klinik,begonnen,A3,4,4,4,2,4,6,7,2,1,1,1,1,1,4,3,4,1,4,5,6,14,60,14,4
518,Medizinnahe Ausbildung,3,7,Wirtschaft,nicht promovieren,,,,,2,8,8,9,2,0,1,0,1,1,2,3,3,4,3,4,3,9,68,10,4
519,Medizinnahes Studium,2,7,Niederlassung,unentschlossen,,,,,1,6,8,9,3,1,,,1,1,,4,4,4,2,3,4,7,68,10,4
520,Medizinnahe Ausbildung,3,7,Klinik,begonnen,A1,3,2,2,1,3,3,7,3,1,1,1,1,1,1,3,3,3,2,2,4,10,31,12,4
521,0,0,7,UniversitÃ¤tsklinikum,strebt an,,,,,7,6,3,8,3,2,3,,,2,3,2,4,3,4,3,3,16,106,15,4
522,0,0,7,Klinik,strebt an,,,,,1,6,4,8,3,1,1,0,1,1,3,4,4,2,4,5,6,10,41,14,4
523,Medizinnahes Studium,4,7,Klinik,begonnen,A3,3,4,1,8,5,5,5,2,1,1,1,1,1,2,4,4,2,4,4,7,24,85,13,4
524,0,0,7,Niederlassung,strebt an,,,,,4,7,5,9,3,1,1,0,1,0,3,1,2,1,4,0,6,5,70,10,4
525,0,0,7,UniversitÃ¤tsklinikum,strebt an,,,,,2,7,3,10,3,3,2,2,1,1,3,4,4,1,5,0,7,3,71,19,4
526,0,0,7,Klinik,begonnen,A1,2,3,1,2,7,3,6,1,0,1,1,0,1,1,3,2,3,3,3,8,28,34,8,4
527,0,0,7,UniversitÃ¤tsklinikum,begonnen,A1,2,2,1,7,5,5,5,3,2,1,2,2,1,2,4,3,3,3,3,4,20,18,17,4
528,0,0,7,UniversitÃ¤tsklinikum,begonnen,A2,0,1,1,5,8,1,9,3,3,3,2,2,2,2,4,3,3,4,4,6,39,104,21,4
529,Medizinnahe Ausbildung,3,8,UniversitÃ¤tsklinikum,begonnen,A1,1,1,1,1,4,6,6,3,3,4,2,2,1,3,4,4,3,4,2,7,34,83,22,4
530,Medizinnahe Ausbildung,3,7,Klinik,strebt an,,,,,1,7,3,9,2,1,3,0,1,0,2,3,5,2,5,2,4,16,88,12,4
531,0,0,7,Niederlassung,strebt an,,,,,3,7,2,8,2,0,3,0,1,0,2,4,5,4,2,4,7,33,102,12,4
532,Medizinnahes Studium,1,7,Niederlassung,strebt an,,,,,8,8,7,9,2,1,2,1,1,1,1,2,4,4,4,3,3,39,72,11,4
533,0,0,7,Niederlassung,begonnen,A1,3,5,2,2,9,5,8,3,1,2,1,1,1,1,4,4,2,4,4,7,13,120,14,4
534,0,0,7,Forschung,begonnen,A3,2,1,1,1,5,3,5,3,3,3,1,2,,2,3,4,3,4,3,5,46,107,17,4
535,0,0,7,Niederlassung,begonnen,A3,4,1,1,10,1,5,5,2,1,1,1,1,1,1,3,5,1,5,5,5,46,33,11,4
536,0,0,7,Klinik,begonnen,A2,0,3,1,2,8,6,9,2,1,2,1,2,,,4,4,3,4,4,3,27,74,12,4
537,0,0,7,Niederlassung,begonnen,A1,3,2,1,2,8,5,10,3,1,1,1,0,,4,4,5,1,5,4,8,40,61,14,4
538,0,0,7,UniversitÃ¤tsklinikum,begonnen,A3,4,5,3,3,5,1,1,3,4,3,1,2,1,3,3,5,2,5,1,5,40,113,20,4
539,Medizinnahe Ausbildung,3,7,Niederlassung,strebt an,,,,,2,2,2,7,2,1,1,0,1,1,2,2,4,4,3,2,4,7,102,10,4
540,0,0,7,Klinik,begonnen,A1,3,2,1,2,5,5,7,3,,,,,,2,3,5,2,4,4,9,37,46,8,4
541,0,0,7,UniversitÃ¤tsklinikum,begonnen,A1,0,2,1,9,7,3,7,3,3,3,3,2,2,2,4,1,2,5,3,7,22,87,22,4
542,Medizinnahe Ausbildung,3,7,Niederlassung,strebt an,,,,,3,4,4,8,3,1,3,0,1,1,3,3,4,2,4,3,7,13,139,15,4
543,Medizinnahe Ausbildung,3,3,Klinik,strebt an,,,,,1,10,6,10,2,1,1,1,1,1,2,3,2,0,2,2,0,10,50,12,2
544,Medizinnahe Ausbildung,3,3,Klinik,strebt an,,,,,10,1,6,1,2,1,1,1,1,1,2,3,2,4,3,0,4,13,36,12,2
545,0,0,3,Klinik,strebt an,,,,,2,9,7,7,3,2,3,1,1,1,3,4,4,0,4,0,4,1,115,18,2
546,0,0,3,Klinik,strebt an,,,,,5,8,8,10,3,2,3,1,1,1,3,4,5,2,4,0,3,22,157,18,2
547,0,0,3,Klinik,unentschlossen,,,,,2,4,2,8,2,0,,0,1,,,,3,0,0,0,5,20,16,3,2
548,Medizinnahe Ausbildung,3,3,Niederlassung,strebt an,,,,,8,10,9,5,3,2,1,1,1,2,2,4,5,2,5,0,5,12,169,16,2
549,Medizinnahe Ausbildung,3,3,Niederlassung,unentschlossen,,,,,3,7,5,8,3,0,0,0,0,0,1,3,3,2,4,2,5,1,173,7,2
550,Medizinnahe Ausbildung,3,3,Niederlassung,strebt an,,,,,5,8,8,10,4,2,2,1,1,2,2,4,4,3,4,5,6,16,117,18,2
551,Medizinnahes Studium,4,3,Klinik,strebt an,,,,,8,7,6,10,2,1,2,1,2,2,2,2,3,2,4,4,5,42,43,14,2
552,Medizinnahe Ausbildung,2,3,Niederlassung,strebt an,,,,,1,5,5,8,3,1,2,1,1,1,1,4,4,1,5,4,1,7,132,14,2
553,Medizinnahe Ausbildung,3,3,Niederlassung,strebt an,,,,,7,7,6,9,3,,2,1,1,2,2,3,4,3,3,4,2,17,66,14,2
554,Medizinnahe Ausbildung,3,3,Niederlassung,strebt an,,,,,8,7,8,10,3,2,1,1,1,1,2,3,5,3,5,5,5,22,105,14,2
555,Medizinnahe Ausbildung,3,3,Klinik,strebt an,,,,,5,10,10,10,2,,,1,1,,3,4,4,4,3,2,3,25,42,11,2
556,Medizinnahe Ausbildung,3,3,UniversitÃ¤tsklinikum,strebt an,,,,,5,8,5,9,2,1,2,2,2,1,1,3,5,4,4,4,0,10,133,14,2
557,0,1,3,Ã–GD,strebt an,,,,,4,5,4,4,,,,,,,,,5,2,5,2,3,0,63,0,2
558,Medizinnahe Ausbildung,5,3,Klinik,strebt an,,,,,8,8,1,9,2,1,2,,1,1,2,4,3,4,3,3,5,12,112,13,2
559,Medizinnahe Ausbildung,3,3,Niederlassung,strebt an,,,,,7,10,6,4,2,1,1,,,,,3,3,2,4,0,3,27,60,7,2
560,Medizinnahe Ausbildung,3,3,Klinik,strebt an,,,,,5,8,7,9,3,,3,2,1,1,4,4,5,3,5,0,7,31,157,18,2
561,Medizinnahe Ausbildung,3,3,UniversitÃ¤tsklinikum,strebt an,,,,,3,10,4,9,,1,2,1,1,1,2,3,4,2,4,4,4,3,48,11,2
562,0,0,3,Klinik,strebt an,,,,,10,10,8,5,4,2,2,2,1,1,1,4,3,3,4,4,4,42,133,17,2
563,Medizinnahe Ausbildung,3,3,Niederlassung,strebt an,,,,,4,8,9,9,4,1,,,,1,3,4,3,4,2,4,3,18,46,13,2
564,Medizinnahe Ausbildung,3,3,Niederlassung,strebt an,,,,,1,7,7,9,3,1,3,1,0,,4,4,3,1,3,1,4,22,140,16,2
565,Medizinnahe Ausbildung,3,3,Klinik,strebt an,,,,,1,8,5,8,4,2,4,1,1,2,3,4,5,3,5,0,3,18,137,21,2
566,Medizinnahe Ausbildung,3,3,UniversitÃ¤tsklinikum,strebt an,,,,,4,7,5,8,2,2,2,1,1,1,2,1,3,2,4,4,2,34,63,12,2
567,Medizinnahe Ausbildung,3,3,Niederlassung,strebt an,,,,,4,10,10,10,4,2,4,1,2,2,4,4,5,4,5,5,5,46,59,23,2
568,0,0,3,Niederlassung,unentschlossen,,,,,3,8,4,8,3,2,2,1,1,1,2,4,3,3,4,4,4,18,81,16,2
569,Medizinnahe Ausbildung,3,3,UniversitÃ¤tsklinikum,strebt an,,,,,2,4,1,5,3,1,0,1,0,1,2,3,2,2,4,2,3,22,17,11,2
570,0,0,3,Forschung,unentschlossen,,,,,1,6,5,8,3,1,3,1,0,,,4,4,2,3,2,4,28,50,12,2
571,Medizinnahe Ausbildung,3,3,Niederlassung,nicht promovieren,,,,,1,4,2,3,2,0,1,0,1,1,2,3,1,5,1,4,2,4,50,10,2
572,Medizinnahe Ausbildung,3,3,Niederlassung,strebt an,,,,,1,1,3,10,1,1,1,0,,,3,3,3,0,3,0,6,2,36,9,2
573,0,0,3,UniversitÃ¤tsklinikum,begonnen,A3,2,1,2,3,9,7,10,4,4,4,4,3,3,4,4,5,4,5,4,3,18,109,30,2
574,Medizinnahe Ausbildung,3,3,Klinik,unentschlossen,,,,,3,8,8,9,2,0,1,1,1,1,1,4,2,5,2,2,4,17,49,11,2
575,Medizinnahe Ausbildung,2,3,Klinik,unentschlossen,,,,,1,9,8,10,1,1,,1,1,1,,2,2,5,1,1,2,4,41,7,2
576,Medizinnahe Ausbildung,2,3,Niederlassung,strebt an,,,,,1,5,4,10,3,,,1,1,1,1,4,3,2,3,4,3,5,43,11,2
577,Medizinnahe Ausbildung,3,3,Klinik,unentschlossen,,,,,1,8,8,9,2,1,1,1,1,1,3,3,3,3,4,4,2,5,114,13,2
578,Medizinnahe Ausbildung,3,3,Niederlassung,unentschlossen,,,,,3,5,4,8,2,1,1,1,2,1,2,3,3,4,2,3,5,20,66,13,2
579,0,0,3,Klinik,strebt an,,,,,3,8,7,7,3,2,1,1,1,1,2,4,4,4,4,3,2,7,91,15,2
580,Medizinnahe Ausbildung,3,3,UniversitÃ¤tsklinikum,strebt an,,,,,2,10,6,8,3,2,2,2,1,2,4,4,4,2,4,3,5,4,173,20,2
581,Medizinnahe Ausbildung,3,3,Niederlassung,unentschlossen,,,,,3,8,5,1,3,1,1,1,1,,,3,3,4,3,0,3,12,67,10,2
582,0,0,5,Niederlassung,strebt an,,,,,3,7,8,8,3,1,2,1,1,1,2,3,3,2,4,0,6,3,63,14,3
583,Medizinnahe Ausbildung,3,5,Klinik,strebt an,,,,,3,4,4,6,2,1,2,1,2,1,2,3,4,1,4,3,6,5,61,14,3
584,Medizinnahe Ausbildung,3,5,Klinik,strebt an,,,,,4,7,7,10,2,0,0,0,1,1,3,4,2,4,2,3,4,12,26,11,3
585,Medizinferne Vorbildung,2,5,Niederlassung,strebt an,,,,,1,4,3,1,1,0,0,0,1,0,0,3,2,0,1,1,4,14,20,5,3
586,0,0,5,Niederlassung,strebt an,,,,,2,2,1,7,1,0,0,0,0,0,,3,1,4,3,2,2,24,82,4,3
587,0,0,5,Klinik,strebt an,,,,,1,9,8,10,1,1,1,1,2,1,1,4,2,0,3,3,3,18,31,12,3
588,Medizinnahe Ausbildung,3,6,Niederlassung,strebt an,,,,,3,8,8,8,2,1,1,1,1,1,2,3,4,2,4,4,4,33,57,12,3
589,0,0,5,Niederlassung,strebt an,,,,,3,4,4,8,3,1,2,0,2,1,2,4,3,0,0,0,2,14,35,15,3
590,0,0,5,UniversitÃ¤tsklinikum,strebt an,,,,,1,6,2,10,3,3,4,,2,,4,4,5,3,5,2,6,2,63,20,3
591,Medizinnahe Ausbildung,3,5,UniversitÃ¤tsklinikum,unentschlossen,,,,,3,10,8,10,3,,,1,1,1,3,4,5,2,5,0,7,14,150,13,3
592,Medizinnahe Ausbildung,3,5,Niederlassung,strebt an,,,,,3,5,3,8,2,1,1,1,1,1,2,3,3,3,4,4,4,9,79,12,3
593,0,0,5,UniversitÃ¤tsklinikum,strebt an,,,,,5,9,8,8,1,1,1,1,1,1,1,4,3,2,4,0,5,1,67,11,3
594,0,0,5,Niederlassung,unentschlossen,,,,,6,9,8,5,2,1,1,0,1,0,1,3,4,2,4,3,6,10,75,9,3
595,0,0,5,UniversitÃ¤tsklinikum,strebt an,,,,,4,9,9,6,3,,4,1,0,1,2,4,4,0,3,2,6,11,64,15,3
596,Medizinnahe Ausbildung,3,5,Niederlassung,strebt an,,,,,1,8,5,10,1,0,1,1,0,0,1,2,2,4,2,2,5,13,76,6,3
597,0,0,5,Niederlassung,strebt an,,,,,1,3,1,2,,1,,0,0,,,4,3,2,4,4,6,1,72,5,3
598,0,0,5,Klinik,strebt an,,,,,1,8,8,10,2,1,1,1,1,1,1,2,2,4,2,4,7,26,54,10,3
599,0,0,5,Klinik,strebt an,,,,,1,9,7,10,2,1,1,1,2,1,1,4,2,4,2,4,2,18,28,13,3
600,0,0,5,UniversitÃ¤tsklinikum,strebt an,,,,,7,7,5,8,2,1,1,0,1,1,2,4,3,4,3,4,5,4,38,12,3
601,0,0,5,Klinik,begonnen,A3,2,3,2,6,9,7,9,2,1,1,1,1,0,0,2,3,3,4,4,8,31,66,8,3
602,Medizinnahe Ausbildung,3,5,UniversitÃ¤tsklinikum,strebt an,,,,,3,8,6,10,3,1,1,1,1,2,3,4,4,3,3,0,6,7,43,16,3
603,0,0,5,UniversitÃ¤tsklinikum,unentschlossen,,,,,3,6,6,7,2,1,2,1,1,1,1,2,2,3,3,3,5,5,27,11,3
604,0,0,5,UniversitÃ¤tsklinikum,strebt an,,,,,3,7,4,8,3,2,4,1,1,1,1,4,5,3,5,5,7,38,109,17,3
605,Medizinnahe Ausbildung,1,5,Niederlassung,strebt an,,,,,7,10,10,10,2,2,,1,1,4,4,4,5,3,5,0,3,14,74,18,3
606,0,0,5,Klinik,unentschlossen,,,,,2,7,6,9,2,1,1,0,1,0,1,2,3,0,2,0,6,0,83,8,3
607,0,0,5,UniversitÃ¤tsklinikum,strebt an,,,,,1,9,3,10,3,2,3,2,2,1,1,1,5,2,5,5,6,4,108,15,3
608,0,0,5,Klinik,strebt an,,,,,1,8,7,10,3,2,4,1,1,1,1,4,3,3,5,0,3,6,111,17,3
609,0,0,5,Niederlassung,unentschlossen,,,,,1,6,3,7,3,1,3,0,1,2,3,4,3,4,3,2,6,14,64,17,3
610,0,0,5,Niederlassung,strebt an,,,,,1,4,3,7,2,0,1,0,1,1,3,4,5,3,4,4,5,9,116,12,3
611,Medizinnahe Ausbildung,3,5,Klinik,unentschlossen,,,,,4,8,9,10,,1,2,0,1,0,2,4,4,3,5,4,5,10,126,10,3
612,0,0,5,Niederlassung,strebt an,,,,,8,10,8,9,3,1,1,1,1,3,3,4,3,4,4,4,2,11,89,17,3
613,Medizinnahe Ausbildung,3,5,Niederlassung,nicht promovieren,,,,,1,2,1,2,2,1,1,1,1,1,1,3,2,3,3,4,4,3,56,11,3
614,0,0,5,Klinik,strebt an,,,,,3,8,7,8,2,1,1,1,1,1,1,3,4,0,4,4,4,29,42,11,3
615,0,0,5,Niederlassung,strebt an,,,,,1,10,9,10,2,1,1,1,2,1,2,3,4,2,5,1,6,4,121,13,3
616,Medizinnahe Ausbildung,3,5,Klinik,strebt an,,,,,5,10,8,9,2,1,2,1,1,1,3,3,5,1,5,0,4,13,93,14,3
617,Medizinnahe Ausbildung,3,5,Klinik,unentschlossen,,,,,1,5,4,7,1,1,1,0,1,1,1,1,3,2,4,4,6,3,50,7,3
618,Medizinnahe Ausbildung,1,5,Klinik,strebt an,,,,,1,9,9,10,3,1,1,1,1,2,3,4,4,0,4,4,2,25,91,16,3
619,0,0,5,Niederlassung,strebt an,,,,,2,8,8,9,2,0,1,1,1,1,1,3,4,2,3,2,3,26,61,10,3
620,Medizinnahe Ausbildung,3,5,Klinik,unentschlossen,,,,,4,8,7,8,3,1,2,1,2,1,2,4,2,4,3,3,3,12,45,16,3
621,0,0,5,Niederlassung,unentschlossen,,,,,3,9,9,9,3,1,1,1,1,2,3,4,4,3,3,5,6,15,102,16,3
622,Medizinnahe Ausbildung,3,5,UniversitÃ¤tsklinikum,strebt an,,,,,5,8,5,9,2,1,1,1,1,1,2,3,4,2,4,4,3,0,72,12,3
623,0,0,5,Niederlassung,unentschlossen,,,,,3,8,9,10,2,1,,1,1,,1,4,5,3,5,2,2,22,113,10,3
624,0,0,5,Niederlassung,strebt an,,,,,3,8,5,9,3,1,2,0,1,0,1,3,4,2,4,2,4,31,80,11,3
625,0,0,5,Klinik,strebt an,,,,,1,8,8,9,3,1,2,1,1,1,3,4,5,2,4,2,5,8,75,16,3
626,0,0,5,Niederlassung,strebt an,,,,,5,8,8,9,3,1,1,0,1,4,4,4,3,2,4,0,6,2,69,18,3
627,0,0,5,Niederlassung,strebt an,,,,,1,6,3,9,2,1,,,,,,4,4,2,4,0,4,5,49,7,3
628,0,0,5,Klinik,unentschlossen,,,,,3,10,10,10,3,1,4,1,1,1,4,4,3,4,2,2,5,15,80,19,3
629,0,0,5,Niederlassung,unentschlossen,,,,,1,10,6,8,3,1,2,1,1,0,,4,3,0,3,4,6,22,73,12,3
630,Medizinnahe Ausbildung,1,5,Forschung,strebt an,,,,,1,10,5,10,4,4,3,,,,,3,4,0,5,2,7,8,39,14,3
631,0,0,5,Niederlassung,strebt an,,,,,5,8,8,8,2,,2,,,,1,4,3,0,3,0,7,7,99,9,3
632,0,0,5,Niederlassung,strebt an,,,,,3,7,7,8,3,1,2,1,1,,3,4,3,5,2,4,0,15,55,15,3
633,0,0,5,Niederlassung,strebt an,,,,,3,5,2,10,1,1,1,1,1,1,,,4,0,4,0,3,9,36,6,3
634,0,0,5,Klinik,strebt an,,,,,5,7,4,9,2,1,1,0,1,0,2,4,4,3,4,2,6,12,60,11,3
635,0,0,5,Forschung,strebt an,,,,,4,8,8,7,4,4,4,2,3,1,1,1,4,3,4,3,6,8,58,20,3
636,0,0,5,Niederlassung,unentschlossen,,,,,1,7,7,8,2,1,1,1,1,1,1,3,3,4,2,4,6,17,69,11,3
637,Medizinnahe Ausbildung,3,5,Niederlassung,strebt an,,,,,4,9,7,8,3,1,1,1,2,1,4,4,4,2,4,3,5,21,57,17,3
638,Medizinnahe Ausbildung,3,5,UniversitÃ¤tsklinikum,strebt an,,,,,5,8,7,5,4,2,2,1,1,,,4,5,2,4,5,4,20,95,14,3
639,0,0,5,Klinik,strebt an,,,,,3,8,7,9,3,1,1,1,1,1,3,4,3,4,3,4,2,8,43,15,3
640,Medizinnahe Ausbildung,3,5,Klinik,unentschlossen,,,,,3,7,6,4,2,,,,,,3,4,4,2,4,3,3,4,55,9,3
641,Medizinnahe Ausbildung,3,5,Niederlassung,strebt an,,,,,5,8,8,9,3,1,1,2,2,2,4,4,4,1,5,3,5,7,131,19,3
642,0,0,5,Niederlassung,strebt an,,,,,2,6,6,10,3,3,3,3,3,3,3,2,3,3,4,4,4,14,55,23,3
643,0,0,5,UniversitÃ¤tsklinikum,strebt an,,,,,3,8,8,7,2,1,3,1,1,1,2,4,3,2,4,4,5,31,57,15,3
644,0,0,5,Niederlassung,strebt an,,,,,2,10,9,9,3,1,1,0,1,0,1,3,3,0,4,5,3,34,60,10,3
645,Medizinnahe Ausbildung,3,5,Niederlassung,strebt an,,,,,6,5,4,3,3,,1,1,1,1,1,,5,2,4,4,3,5,54,8,3
646,0,0,5,Forschung,strebt an,,,,,2,8,8,9,3,3,2,2,2,1,2,4,4,3,5,4,6,33,99,19,3
647,0,0,5,-oth-,strebt an,,,,,5,7,4,8,,,,,3,3,,3,0,0,3,0,4,38,25,9,3
648,0,0,5,Niederlassung,strebt an,,,,,3,3,5,4,2,1,1,1,1,1,1,2,3,3,4,4,5,13,47,10,3
649,0,0,5,Niederlassung,strebt an,,,,,2,7,3,7,2,0,,0,2,,3,3,4,3,3,0,3,13,54,10,3
650,0,0,5,Klinik,strebt an,,,,,2,8,7,10,3,1,1,1,2,1,1,4,4,3,4,0,2,36,87,14,3
651,0,0,5,Klinik,unentschlossen,,,,,2,7,6,7,2,1,1,1,1,1,1,4,3,3,4,1,2,5,43,12,3
652,Medizinferne Vorbildung,1,5,-oth-,strebt an,,,,,3,8,6,3,3,3,2,1,1,0,0,2,5,3,5,2,3,3,28,12,3
653,Medizinnahe Ausbildung,3,5,Klinik,strebt an,,,,,4,9,5,8,,,,,2,,3,3,4,2,4,0,3,2,104,8,3
654,0,0,5,Niederlassung,strebt an,,,,,2,8,5,9,3,1,1,1,1,0,3,4,4,0,4,0,5,15,73,14,3
655,Medizinnahe Ausbildung,4,5,UniversitÃ¤tsklinikum,strebt an,,,,,3,10,10,10,3,2,3,1,3,2,2,4,5,2,4,5,4,10,138,20,3
656,0,0,5,Klinik,strebt an,,,,,3,9,6,8,3,1,1,1,1,1,1,2,5,2,4,3,3,9,27,11,3
657,Medizinnahe Ausbildung,3,5,Klinik,begonnen,A1,2,1,1,5,8,3,4,3,1,3,1,2,1,4,4,5,2,5,2,6,16,91,19,3
658,0,0,5,Forschung,strebt an,,,,,5,10,6,5,4,2,2,2,2,,,4,5,0,5,5,3,4,144,16,3
659,Medizinnahe Ausbildung,3,5,Niederlassung,strebt an,,,,,3,5,2,4,3,1,2,1,1,1,1,4,4,3,4,3,6,4,90,14,3
660,Medizinnahe Ausbildung,2,5,Niederlassung,strebt an,,,,,1,6,5,9,2,1,1,1,1,2,2,2,3,2,4,2,7,9,39,12,3
661,Medizinnahe Ausbildung,3,5,Niederlassung,strebt an,,,,,7,9,5,8,3,1,4,1,2,1,1,4,4,2,4,3,4,8,119,17,3
662,0,0,5,Niederlassung,strebt an,,,,,5,8,7,9,3,1,2,1,2,1,3,4,4,0,0,4,4,16,73,17,3
663,Medizinnahe Ausbildung,2,5,Niederlassung,strebt an,,,,,3,4,3,8,3,0,0,0,1,0,0,4,2,5,2,3,4,4,28,8,3
664,Medizinnahe Ausbildung,1,5,Niederlassung,strebt an,,,,,1,10,5,10,3,1,1,1,1,1,2,4,5,2,5,0,5,1,94,14,3
665,Medizinnahe Ausbildung,3,5,Klinik,strebt an,,,,,4,9,9,10,3,1,1,1,1,1,4,4,5,1,5,4,3,1,117,16,3
666,0,0,5,Klinik,strebt an,,,,,3,5,5,7,3,2,1,0,1,1,3,3,4,2,4,3,3,11,105,14,3
667,0,0,5,Klinik,strebt an,,,,,3,7,5,7,2,1,2,1,2,2,2,3,2,3,3,4,6,27,55,15,3
668,Medizinnahe Ausbildung,3,5,Niederlassung,strebt an,,,,,2,2,2,10,3,0,1,1,1,1,1,3,5,1,5,3,2,1,119,11,3
669,Medizinnahe Ausbildung,3,5,UniversitÃ¤tsklinikum,strebt an,,,,,3,8,8,8,2,2,3,2,2,2,3,4,5,4,5,5,8,11,72,20,3
670,0,0,5,Klinik,strebt an,,,,,2,1,2,1,4,2,2,1,3,1,4,4,5,4,4,3,6,22,113,21,3
671,0,0,5,Niederlassung,strebt an,,,,,1,8,6,9,2,1,3,1,2,1,4,4,2,5,3,2,5,7,118,18,3
672,0,0,5,UniversitÃ¤tsklinikum,strebt an,,,,,1,6,3,6,2,2,2,1,1,0,0,4,5,3,5,4,7,24,67,12,3
673,0,0,5,UniversitÃ¤tsklinikum,strebt an,,,,,3,9,7,7,3,3,3,2,2,2,2,2,5,2,5,3,3,4,66,19,3
674,0,0,5,UniversitÃ¤tsklinikum,strebt an,,,,,1,5,3,8,3,3,3,1,1,1,2,4,5,2,5,0,7,42,98,18,3
675,0,0,5,-oth-,strebt an,,,,,2,7,8,10,3,1,3,1,2,1,4,4,5,2,5,3,5,36,50,19,3
676,0,0,5,Klinik,nicht promovieren,,,,,1,1,4,1,4,1,2,2,0,3,3,4,4,4,5,5,5,13,67,19,3
677,0,0,5,Klinik,strebt an,,,,,2,8,7,6,2,1,2,1,1,1,2,3,4,5,2,4,3,26,80,13,3
678,0,0,5,Niederlassung,strebt an,,,,,1,8,6,10,3,,2,1,0,0,1,4,1,0,1,0,5,7,35,11,3
679,Medizinnahe Ausbildung,3,5,Niederlassung,unentschlossen,,,,,5,7,7,8,3,2,4,1,1,2,3,4,5,2,5,3,1,4,73,20,3
680,0,0,5,Niederlassung,strebt an,,,,,2,7,6,9,2,1,1,1,1,1,1,4,3,2,2,3,5,8,122,12,3
681,0,0,5,Niederlassung,strebt an,,,,,3,5,2,7,3,1,2,1,1,1,2,4,3,2,4,2,5,4,38,15,3
682,Medizinnahe Ausbildung,3,5,Klinik,unentschlossen,,,,,3,6,6,7,2,0,1,1,2,1,2,3,4,1,3,0,3,2,137,12,3
683,0,0,5,UniversitÃ¤tsklinikum,strebt an,,,,,1,5,6,8,3,2,1,2,2,,,4,5,3,5,5,6,24,93,14,3
684,0,0,5,Niederlassung,unentschlossen,,,,,3,9,8,9,3,1,3,1,1,1,2,3,3,4,4,4,4,29,86,15,3
685,0,0,5,Niederlassung,strebt an,,,,,2,5,6,5,3,1,3,1,1,1,,4,5,2,5,5,8,11,112,14,3
686,Medizinferne Vorbildung,4,5,UniversitÃ¤tsklinikum,strebt an,,,,,6,10,9,10,1,1,1,1,2,1,1,1,4,0,4,0,7,11,62,9,3
687,Medizinnahe Ausbildung,3,5,Klinik,strebt an,,,,,2,1,2,1,2,1,1,1,1,1,1,3,4,4,4,3,3,2,60,11,3
688,0,0,5,UniversitÃ¤tsklinikum,strebt an,,,,,2,6,5,4,3,1,0,1,2,1,1,4,3,0,3,0,6,19,28,13,3
689,0,0,5,Klinik,strebt an,,,,,5,9,9,10,3,1,2,2,2,1,2,3,5,2,5,4,4,10,22,16,3
690,Medizinnahe Ausbildung,3,5,UniversitÃ¤tsklinikum,strebt an,,,,,7,8,6,8,3,2,2,1,1,2,2,4,5,2,5,4,6,6,201,17,3
691,0,0,5,Niederlassung,strebt an,,,,,7,4,3,7,1,1,1,1,1,1,1,2,4,0,0,4,7,1,107,9,3
692,Medizinnahe Ausbildung,3,7,-oth-,begonnen,A3,2,2,1,8,6,3,8,,,,,,,,,3,2,3,0,6,44,30,0,4
693,Medizinnahe Ausbildung,1,7,Niederlassung,strebt an,,,,,8,5,5,5,2,1,0,0,1,1,1,4,3,2,4,0,4,0,22,10,4
694,Medizinnahe Ausbildung,1,7,Niederlassung,begonnen,A2,0,2,2,7,1,4,8,0,0,0,0,0,0,0,4,3,2,4,1,4,0,66,4,4
695,Medizinnahe Ausbildung,0,7,Niederlassung,strebt an,,,,,1,1,5,9,2,1,1,1,1,1,1,3,2,2,4,5,3,0,136,11,4
696,0,0,7,Niederlassung,strebt an,,,,,1,7,10,7,3,0,0,0,0,1,,4,4,1,4,0,3,0,59,8,4
697,0,0,7,Niederlassung,strebt an,,,,,1,6,5,5,2,1,1,0,0,0,1,4,3,2,4,4,4,1,36,9,4
698,Medizinnahe Ausbildung,2,7,Klinik,unentschlossen,,,,,1,10,8,10,,1,,,1,0,,4,3,2,4,4,1,3,91,6,4
699,0,0,7,Niederlassung,begonnen,A1,0,2,2,8,5,7,8,2,1,1,1,1,0,0,3,4,3,4,4,3,2,46,9,4
700,0,0,7,Niederlassung,begonnen,A1,2,2,1,1,10,5,8,2,1,3,1,1,0,1,4,5,1,5,2,4,23,25,13,4
701,0,0,7,Niederlassung,strebt an,,,,,4,9,9,9,2,1,2,2,2,2,2,4,5,2,4,4,3,37,0,17,4
702,0,0,7,Niederlassung,strebt an,,,,,7,1,1,8,3,0,0,0,0,0,1,3,1,1,5,3,3,24,73,7,4
703,Medizinnahe Ausbildung,3,5,Niederlassung,strebt an,,,,,8,9,7,10,2,3,2,1,1,2,0,4,4,3,4,2,3,29,107,15,3
704,Medizinnahe Ausbildung,2,5,Niederlassung,strebt an,,,,,3,10,10,10,3,1,0,1,1,1,1,2,5,0,5,0,5,0,80,10,3
705,Medizinnahes Studium,3,5,-oth-,strebt an,,,,,1,8,7,10,1,1,1,0,1,0,,3,3,2,4,0,6,14,47,7,3
706,0,0,5,-oth-,strebt an,,,,,1,8,9,10,3,1,4,1,1,0,3,4,4,0,4,4,5,9,79,17,3
707,0,0,5,Klinik,strebt an,,,,,3,8,6,9,2,1,4,,2,,,4,4,0,4,0,5,4,47,13,3
708,0,0,5,Niederlassung,strebt an,,,,,1,5,5,5,1,,,,,,,4,2,3,4,0,4,0,34,5,3
709,Medizinnahe Ausbildung,3,5,Niederlassung,strebt an,,,,,2,8,5,8,3,1,1,1,1,1,2,4,2,3,4,0,2,2,28,14,3
710,0,0,5,Klinik,strebt an,,,,,2,8,6,6,3,2,2,1,1,1,1,3,4,3,4,3,4,39,23,14,3
711,Medizinnahe Ausbildung,3,5,Niederlassung,unentschlossen,,,,,1,10,5,10,2,2,1,0,1,2,3,3,2,3,2,2,6,4,49,14,3
712,Medizinnahe Ausbildung,3,5,Niederlassung,strebt an,,,,,1,10,9,10,2,0,1,0,0,1,2,1,3,2,4,2,2,6,35,7,3
713,Medizinnahe Ausbildung,3,5,Klinik,strebt an,,,,,2,8,7,10,,,,1,,,,4,3,3,4,2,4,9,126,5,3
714,0,0,5,Niederlassung,strebt an,,,,,2,10,10,10,3,,,,2,,3,4,4,2,5,4,6,12,15,12,3
715,Medizinnahe Ausbildung,3,5,UniversitÃ¤tsklinikum,unentschlossen,,,,,4,9,8,10,3,1,2,1,1,1,2,3,4,2,5,4,7,8,71,14,3
716,Medizinnahe Ausbildung,3,5,Niederlassung,strebt an,,,,,5,6,6,8,2,1,2,1,1,1,2,3,3,3,3,0,4,14,44,13,3
717,0,0,5,UniversitÃ¤tsklinikum,strebt an,,,,,8,8,8,7,3,2,2,2,2,2,2,3,4,2,5,5,6,4,79,18,3
718,Medizinnahe Ausbildung,3,5,Niederlassung,strebt an,,,,,1,7,3,10,,1,,,1,,,4,3,0,3,2,4,13,107,6,3
719,Medizinnahe Ausbildung,5,5,Klinik,strebt an,,,,,5,7,6,5,2,0,1,1,1,2,1,4,2,3,2,2,6,6,17,12,3
720,0,0,5,UniversitÃ¤tsklinikum,strebt an,,,,,1,8,7,9,2,1,1,1,1,1,2,4,4,2,5,5,5,20,77,13,3
721,0,0,5,Klinik,strebt an,,,,,6,10,7,8,3,2,2,1,1,1,2,4,4,4,5,4,4,31,108,16,3
722,Medizinnahe Ausbildung,3,5,Klinik,unentschlossen,,,,,1,5,1,5,2,0,0,0,0,1,1,3,4,3,4,3,2,1,33,7,3
723,Medizinnahe Ausbildung,3,5,Klinik,unentschlossen,,,,,1,6,6,6,3,,,1,1,1,2,,2,4,2,3,5,13,49,8,3
724,Medizinnahe Ausbildung,4,5,Niederlassung,strebt an,,,,,1,8,6,8,3,1,2,1,1,,3,4,3,4,2,3,0,25,46,15,3
725,Medizinnahe Ausbildung,3,5,Niederlassung,strebt an,,,,,1,5,1,5,3,1,1,1,1,1,,4,3,3,4,2,5,20,77,12,3
726,0,0,5,Niederlassung,strebt an,,,,,3,5,1,9,3,1,,1,1,1,1,4,2,4,4,3,4,9,69,12,3
727,Medizinferne Vorbildung,5,5,Niederlassung,strebt an,,,,,1,3,1,7,1,0,0,1,0,0,0,,1,4,2,1,5,21,13,2,3
728,0,0,5,Klinik,strebt an,,,,,6,8,9,9,4,1,3,3,3,1,3,4,4,2,4,0,9,11,56,22,3
729,Medizinnahe Ausbildung,3,5,UniversitÃ¤tsklinikum,strebt an,,,,,4,8,6,8,3,2,3,1,1,1,3,2,3,4,3,3,5,23,102,16,3
730,0,0,5,Wirtschaft,unentschlossen,,,,,5,10,6,9,3,0,1,0,0,1,4,4,4,1,5,3,4,5,93,13,3
731,0,0,5,Niederlassung,strebt an,,,,,5,10,7,8,3,3,1,1,1,,3,4,5,3,5,2,7,22,66,16,3
732,0,0,5,Niederlassung,strebt an,,,,,4,8,7,10,4,2,2,2,2,1,3,4,5,0,5,5,5,38,84,20,3
733,Medizinnahe Ausbildung,1,5,Klinik,strebt an,,,,,3,8,6,7,2,1,1,1,,,2,3,2,2,4,5,4,13,34,10,3
734,0,0,5,Niederlassung,unentschlossen,,,,,4,8,9,10,1,0,1,0,1,0,2,4,2,3,2,1,4,24,18,9,3
735,0,0,5,Niederlassung,strebt an,,,,,5,8,7,10,3,1,1,1,1,0,0,4,2,0,3,3,3,14,57,11,3
736,Medizinnahe Ausbildung,3,5,Klinik,strebt an,,,,,5,8,6,8,3,1,1,0,1,1,1,1,5,0,5,3,6,6,116,9,3
737,0,0,5,Niederlassung,strebt an,,,,,8,9,10,10,2,1,3,0,2,,2,,4,4,4,5,5,13,194,10,3
738,0,0,5,Niederlassung,strebt an,,,,,6,9,3,9,3,1,2,1,1,,4,4,4,0,4,0,3,5,48,16,3
739,0,0,5,Klinik,strebt an,,,,,1,10,8,10,1,1,2,1,1,1,1,3,4,2,5,3,3,9,70,11,3
740,0,0,5,Niederlassung,unentschlossen,,,,,6,5,4,8,3,1,1,0,1,1,3,4,3,3,2,2,4,10,67,14,3
741,Medizinnahe Ausbildung,3,5,Klinik,strebt an,,,,,1,10,7,8,1,0,0,1,,1,1,2,4,2,4,0,4,7,55,6,3
742,0,0,5,Klinik,strebt an,,,,,1,6,5,7,2,1,1,1,1,1,1,2,3,2,4,2,5,7,142,10,3
743,Medizinnahe Ausbildung,3,5,Niederlassung,nicht promovieren,,,,,5,7,6,5,3,1,2,1,1,1,2,3,4,2,3,5,5,16,92,14,3
744,Medizinnahe Ausbildung,3,5,Niederlassung,strebt an,,,,,3,7,2,9,3,1,2,1,1,2,1,4,4,3,4,0,4,20,79,15,3
745,Medizinnahe Ausbildung,3,5,Niederlassung,unentschlossen,,,,,3,8,2,9,2,1,1,1,1,1,0,4,4,2,4,2,3,1,77,11,3
746,Medizinnahe Ausbildung,3,5,Niederlassung,nicht promovieren,,,,,1,2,2,6,2,1,1,1,1,1,1,4,2,3,3,2,4,10,27,12,3
747,Medizinnahe Ausbildung,3,5,UniversitÃ¤tsklinikum,unentschlossen,,,,,2,9,2,10,1,1,1,,2,2,0,2,2,4,2,3,5,5,53,9,3
748,0,0,5,Klinik,unentschlossen,,,,,1,7,3,5,2,1,0,1,1,0,0,4,3,4,4,2,6,7,75,9,3
749,Medizinnahes Studium,4,5,Klinik,strebt an,,,,,6,7,8,10,3,2,1,1,1,1,1,2,1,3,3,4,5,36,122,12,3
750,Medizinnahe Ausbildung,3,5,Niederlassung,nicht promovieren,,,,,7,5,3,9,3,,4,,3,,2,4,3,3,3,3,4,8,160,16,3
751,0,0,5,Niederlassung,strebt an,,,,,4,7,2,5,2,2,1,1,1,0,,4,4,2,5,3,4,16,70,11,3
752,Medizinnahes Studium,3,5,Klinik,unentschlossen,,,,,1,10,5,10,1,0,1,0,1,0,1,2,1,5,1,2,6,5,21,6,3
753,Medizinnahe Ausbildung,3,5,Niederlassung,begonnen,A3,1,1,1,1,2,2,6,3,1,2,1,1,1,1,4,3,0,3,3,5,44,27,14,3
754,0,0,5,Klinik,strebt an,,,,,3,10,5,7,2,1,1,1,2,2,2,4,4,3,4,4,6,3,57,15,3
755,0,0,5,Niederlassung,strebt an,,,,,5,6,4,3,3,,,,2,1,,4,4,4,3,3,5,17,56,10,3
756,Medizinnahes Studium,2,5,Niederlassung,unentschlossen,,,,,5,6,7,2,2,1,0,0,1,1,1,3,4,0,2,3,4,6,27,9,3
757,0,0,3,UniversitÃ¤tsklinikum,strebt an,,,,,1,6,3,4,3,,,1,1,,,4,3,0,3,2,3,6,67,9,2
758,0,0,3,Niederlassung,strebt an,,,,,8,8,5,9,2,1,2,1,1,,,4,2,0,0,0,3,13,68,11,2
759,Medizinnahe Ausbildung,3,3,Klinik,strebt an,,,,,5,8,8,8,2,,,,,,2,4,4,0,4,0,4,15,87,8,2
760,Medizinnahe Ausbildung,3,3,Klinik,strebt an,,,,,2,6,5,10,1,1,1,1,1,0,1,2,2,4,2,2,5,33,28,8,2
761,0,0,3,Klinik,unentschlossen,,,,,6,10,10,9,3,2,1,2,2,1,1,4,3,4,4,5,3,8,77,16,2
762,Medizinnahe Ausbildung,4,3,Niederlassung,strebt an,,,,,5,6,4,3,3,2,2,1,1,2,4,4,5,3,5,5,5,48,89,19,2
763,0,0,3,Klinik,strebt an,,,,,2,7,7,7,3,1,2,1,1,1,1,3,3,3,4,4,5,20,78,13,2
764,Medizinnahe Ausbildung,3,3,Klinik,nicht promovieren,,,,,3,8,5,8,2,1,,0,2,2,3,4,3,0,4,2,4,8,64,14,2
765,Medizinnahe Ausbildung,3,3,Klinik,unentschlossen,,,,,1,5,2,3,3,1,2,1,1,1,2,4,4,2,4,4,6,13,82,15,2
766,Medizinnahe Ausbildung,3,3,Klinik,strebt an,,,,,4,8,8,6,3,2,2,1,2,1,2,3,4,4,5,4,5,9,94,16,2
767,0,0,3,Klinik,strebt an,,,,,1,8,10,10,4,2,,1,1,3,3,4,5,2,5,3,6,15,113,18,2
768,Medizinnahe Ausbildung,3,3,Niederlassung,strebt an,,,,,1,5,3,2,3,1,2,1,3,,4,4,5,3,5,5,6,20,35,18,2
769,Medizinnahe Ausbildung,5,3,Klinik,strebt an,,,,,1,3,1,1,3,1,1,1,1,1,2,4,5,0,0,0,3,8,104,14,2
770,0,0,3,Klinik,strebt an,,,,,3,10,10,10,3,1,2,1,1,1,3,4,3,2,4,4,2,5,144,16,2
771,Medizinnahe Ausbildung,3,3,Niederlassung,unentschlossen,,,,,1,5,3,5,3,0,,0,0,,2,4,5,0,3,0,5,17,99,9,2
772,Medizinnahe Ausbildung,3,3,UniversitÃ¤tsklinikum,strebt an,,,,,3,8,8,8,2,1,2,,2,1,1,4,2,3,3,4,6,18,73,13,2
773,Medizinnahe Ausbildung,3,3,Klinik,strebt an,,,,,6,9,8,8,1,,1,1,1,,,4,5,3,4,2,4,10,87,8,2
774,Medizinnahe Ausbildung,3,3,Klinik,strebt an,,,,,5,4,7,8,3,1,1,1,2,2,4,4,5,0,5,0,5,8,103,18,2
775,0,0,3,Niederlassung,strebt an,,,,,5,7,4,10,1,0,2,0,1,1,2,4,2,3,2,3,3,24,33,11,2
776,Medizinnahe Ausbildung,3,3,Klinik,strebt an,,,,,5,10,7,10,2,2,1,2,2,2,2,4,5,3,4,5,6,14,130,17,2
777,Medizinnahe Ausbildung,2,3,Niederlassung,strebt an,,,,,3,8,8,9,3,1,2,1,1,1,3,4,3,0,0,4,2,7,62,16,2
778,Medizinnahe Ausbildung,3,3,UniversitÃ¤tsklinikum,strebt an,,,,,2,7,5,6,,1,,1,1,1,,,4,2,4,3,1,4,111,4,2
779,0,0,3,Wirtschaft,unentschlossen,,,,,3,8,6,10,3,2,3,1,1,2,2,3,4,2,5,4,4,29,104,17,2
780,Medizinnahes Studium,6,3,UniversitÃ¤tsklinikum,strebt an,,,,,1,10,6,8,2,2,2,1,2,1,2,4,2,4,2,2,6,45,118,16,2
781,0,0,3,Klinik,strebt an,,,,,1,6,3,8,2,1,4,1,2,1,2,4,5,3,5,3,2,20,29,17,2
782,0,0,3,Niederlassung,unentschlossen,,,,,2,7,7,5,2,1,1,1,1,1,1,1,4,2,5,3,2,25,52,9,2
783,Medizinnahe Ausbildung,3,3,Niederlassung,strebt an,,,,,1,8,8,6,2,1,1,1,1,1,,4,5,4,4,0,4,15,73,11,2
784,Medizinnahes Studium,5,3,Niederlassung,strebt an,,,,,3,6,7,8,4,2,2,1,1,2,3,4,4,3,4,4,7,49,76,19,2
785,Medizinnahe Ausbildung,3,3,UniversitÃ¤tsklinikum,strebt an,,,,,3,8,7,9,2,,1,1,1,1,3,4,4,2,5,4,4,12,103,13,2
786,Medizinnahe Ausbildung,2,3,Niederlassung,strebt an,,,,,2,7,7,7,2,0,1,0,1,1,2,4,2,4,4,2,3,9,54,11,2
787,0,0,3,UniversitÃ¤tsklinikum,strebt an,,,,,4,9,9,9,3,2,4,3,3,1,4,4,5,4,5,5,3,35,75,24,2
788,Medizinnahe Ausbildung,3,3,Niederlassung,unentschlossen,,,,,1,8,7,8,1,1,1,1,0,0,1,3,5,3,5,3,4,2,163,8,2
789,0,0,3,UniversitÃ¤tsklinikum,strebt an,,,,,3,7,7,6,2,1,1,1,2,1,1,3,1,4,2,1,4,15,98,12,2
790,Medizinnahe Ausbildung,3,3,Klinik,strebt an,,,,,1,10,7,5,,,,1,1,,1,2,5,3,4,3,3,7,73,5,2
791,Medizinnahe Ausbildung,3,3,Klinik,strebt an,,,,,1,5,8,10,2,1,2,0,1,,3,4,5,3,5,5,2,11,157,13,2
792,0,0,3,Klinik,strebt an,,,,,1,7,7,9,3,1,1,1,1,1,2,4,4,3,5,0,3,27,85,14,2
793,0,0,3,Forschung,strebt an,,,,,1,9,7,10,2,4,,2,2,,2,2,4,2,4,4,5,31,69,14,2
794,Medizinnahe Ausbildung,3,3,Klinik,strebt an,,,,,2,3,2,10,2,1,1,1,1,3,2,4,4,0,4,5,3,13,61,15,2
795,Medizinnahe Ausbildung,2,3,UniversitÃ¤tsklinikum,unentschlossen,,,,,1,8,7,9,4,2,4,1,2,1,4,4,5,3,5,5,5,8,143,22,2
796,Medizinnahe Ausbildung,3,3,UniversitÃ¤tsklinikum,strebt an,,,,,2,10,1,8,3,3,2,3,2,3,,4,5,2,5,1,7,18,72,20,2
797,0,0,3,Niederlassung,strebt an,,,,,1,10,7,10,3,1,3,1,2,,,4,4,0,0,4,2,6,53,14,2
798,Medizinnahe Ausbildung,3,3,Klinik,unentschlossen,,,,,3,7,3,9,3,2,1,1,2,2,3,4,5,3,5,4,6,2,115,18,2
799,Medizinnahe Ausbildung,3,3,Klinik,strebt an,,,,,1,9,5,8,3,1,1,1,1,0,1,1,4,3,4,4,5,16,104,9,2
800,0,0,3,-oth-,strebt an,,,,,1,8,7,10,3,1,1,1,1,1,1,3,4,3,2,4,3,0,44,12,2
801,Medizinnahe Ausbildung,3,3,Niederlassung,strebt an,,,,,3,9,8,5,4,,3,,1,,3,4,5,3,5,0,6,19,176,15,2
802,Medizinnahes Studium,4,5,Niederlassung,strebt an,,,,,2,7,3,8,3,1,1,1,1,1,2,4,4,3,4,4,8,15,91,14,3
803,Medizinnahes Studium,1,5,Klinik,strebt an,,,,,2,5,5,6,3,1,3,1,1,1,1,4,4,3,3,0,3,13,37,15,3
804,0,0,5,Niederlassung,strebt an,,,,,3,8,6,9,4,1,3,1,1,3,2,3,4,3,4,4,2,7,114,18,3
805,0,0,5,UniversitÃ¤tsklinikum,strebt an,,,,,1,7,5,9,4,1,1,1,1,1,3,4,5,3,4,5,6,18,84,16,3
806,Medizinnahe Ausbildung,0,5,UniversitÃ¤tsklinikum,strebt an,,,,,4,8,7,7,3,4,1,2,3,2,2,4,3,4,5,4,5,14,63,21,3
807,Medizinnahe Ausbildung,3,5,Klinik,strebt an,,,,,1,7,7,8,1,1,1,1,1,1,1,4,3,0,3,2,4,5,39,11,3
808,Medizinnahe Ausbildung,3,5,Klinik,strebt an,,,,,3,8,5,8,2,1,1,1,1,1,2,2,3,0,3,4,5,13,57,11,3
809,0,0,5,-oth-,strebt an,,,,,2,8,5,10,2,2,1,,2,,3,4,4,2,5,0,6,21,96,14,3
810,Medizinnahe Ausbildung,3,5,UniversitÃ¤tsklinikum,strebt an,,,,,1,9,9,10,3,1,1,1,0,0,0,0,2,3,3,2,2,0,37,6,3
811,0,0,5,Klinik,unentschlossen,,,,,8,9,7,9,3,,2,1,1,0,1,4,4,4,4,3,3,16,29,12,3
812,0,0,5,Niederlassung,strebt an,,,,,6,9,9,10,2,1,1,2,1,1,1,2,3,3,3,5,4,29,39,11,3
813,0,0,5,UniversitÃ¤tsklinikum,strebt an,,,,,1,8,5,10,3,,,,2,,,4,5,2,5,0,4,9,101,9,3
814,0,0,5,UniversitÃ¤tsklinikum,strebt an,,,,,4,9,5,9,4,3,,4,2,,,3,4,3,4,0,5,13,59,16,3
815,0,0,5,Niederlassung,strebt an,,,,,5,8,5,10,2,1,1,0,0,1,2,4,2,4,5,1,3,23,38,11,3
816,0,0,5,Klinik,strebt an,,,,,5,8,6,10,,1,2,1,1,0,1,4,3,4,4,4,5,23,33,10,3
817,0,0,5,UniversitÃ¤tsklinikum,strebt an,,,,,5,8,8,9,4,1,,,2,1,2,3,4,3,4,3,4,46,80,13,3
818,Medizinnahe Ausbildung,3,5,Klinik,strebt an,,,,,8,8,4,3,2,1,2,1,1,1,,4,4,2,4,0,5,2,54,12,3
819,0,0,5,Klinik,strebt an,,,,,5,9,7,7,2,1,1,,1,,,3,5,0,5,4,4,3,129,8,3
820,Medizinnahe Ausbildung,3,5,Klinik,strebt an,,,,,1,5,5,10,3,1,2,0,1,1,2,4,1,5,1,0,4,26,79,14,3
821,Medizinferne Vorbildung,4,5,UniversitÃ¤tsklinikum,strebt an,,,,,2,8,6,9,2,1,1,1,1,0,1,3,3,0,3,0,4,30,40,10,3
822,0,0,5,Niederlassung,strebt an,,,,,3,8,4,8,1,1,1,1,3,1,1,4,4,3,3,3,3,2,89,13,3
823,Medizinnahe Ausbildung,3,5,Klinik,unentschlossen,,,,,1,7,5,6,3,1,1,1,0,1,3,4,4,3,3,4,7,11,154,14,3
824,Medizinnahe Ausbildung,3,5,UniversitÃ¤tsklinikum,strebt an,,,,,6,10,9,8,4,3,3,2,1,1,3,3,5,3,5,5,6,13,130,20,3
825,Medizinnahes Studium,5,5,Niederlassung,strebt an,,,,,2,8,7,7,3,2,2,1,1,1,3,3,4,3,4,4,3,34,69,16,3
826,0,0,5,Niederlassung,strebt an,,,,,8,10,10,10,3,1,,,2,,4,4,4,4,3,5,2,31,94,14,3
827,Medizinnahe Ausbildung,3,5,Klinik,strebt an,,,,,7,9,9,10,3,2,2,2,3,2,3,4,5,3,5,4,4,34,69,21,3
828,Medizinferne Vorbildung,2,5,Niederlassung,strebt an,,,,,7,7,7,8,3,1,1,1,1,1,1,2,5,3,5,5,6,13,108,11,3
829,Medizinnahe Ausbildung,1,5,Niederlassung,strebt an,,,,,4,9,8,10,3,1,0,1,1,1,1,1,4,0,4,5,2,12,44,9,3
830,0,0,5,Klinik,strebt an,,,,,4,8,9,8,3,1,,,1,,,3,2,4,4,3,6,10,34,8,3
831,Medizinnahes Studium,6,5,Niederlassung,strebt an,,,,,1,2,1,4,1,0,1,1,1,0,0,2,0,0,0,4,7,45,56,6,3
832,0,0,5,Niederlassung,strebt an,,,,,2,2,1,1,2,1,1,1,3,2,1,3,4,2,2,4,1,24,135,14,3
833,Medizinnahe Ausbildung,3,5,UniversitÃ¤tsklinikum,strebt an,,,,,1,5,5,7,3,1,2,1,1,1,3,4,3,4,3,4,5,26,125,16,3
834,0,0,5,UniversitÃ¤tsklinikum,strebt an,,,,,4,6,1,6,4,1,2,1,2,1,2,4,5,3,4,3,1,25,94,17,3
835,0,0,5,UniversitÃ¤tsklinikum,strebt an,,,,,3,8,6,9,3,2,1,1,1,1,3,4,5,0,5,5,8,26,94,16,3
836,Medizinnahes Studium,3,5,UniversitÃ¤tsklinikum,strebt an,,,,,5,9,7,9,3,3,,,1,0,3,1,4,2,4,4,6,30,102,11,3
837,Medizinnahe Ausbildung,3,5,UniversitÃ¤tsklinikum,unentschlossen,,,,,5,8,7,10,2,2,1,1,1,1,2,3,4,0,4,0,4,1,71,13,3
838,Medizinnahe Ausbildung,3,5,Klinik,strebt an,,,,,1,5,1,10,1,0,1,0,0,0,0,2,2,0,1,2,5,0,62,4,3
839,Medizinnahe Ausbildung,3,5,Niederlassung,strebt an,,,,,1,8,2,9,2,1,2,1,1,1,3,4,5,2,4,4,7,1,61,15,3
840,Medizinnahe Ausbildung,2,5,Niederlassung,strebt an,,,,,3,8,5,7,3,1,1,1,1,1,1,3,0,0,2,0,3,2,48,12,3
841,Medizinnahe Ausbildung,3,5,Niederlassung,strebt an,,,,,1,5,3,8,3,1,1,1,1,1,1,4,5,3,3,4,7,8,97,13,3
842,Medizinnahes Studium,4,5,Niederlassung,strebt an,,,,,3,7,7,5,2,2,2,1,1,1,1,2,4,2,4,2,6,28,66,12,3
843,0,0,5,-oth-,strebt an,,,,,1,5,7,10,2,2,1,1,1,1,2,4,3,3,4,0,4,35,46,14,3
844,0,0,5,Niederlassung,strebt an,,,,,6,6,4,7,3,1,2,1,3,1,1,3,5,1,4,4,5,2,29,15,3
845,Medizinnahe Ausbildung,3,5,Niederlassung,unentschlossen,,,,,1,7,4,10,2,1,2,0,1,1,2,1,5,2,5,3,3,38,139,10,3
846,0,0,5,Niederlassung,strebt an,,,,,2,7,3,8,3,1,2,1,1,,,4,4,4,5,5,7,17,76,12,3
847,0,0,5,Niederlassung,strebt an,,,,,1,10,10,10,1,1,1,1,1,2,4,4,3,3,4,5,3,35,205,15,3
848,Medizinnahe Ausbildung,3,5,Klinik,strebt an,,,,,6,4,2,6,2,1,1,1,2,1,1,3,2,4,2,4,7,11,52,12,3
849,0,0,5,Niederlassung,strebt an,,,,,1,10,5,5,2,1,1,1,1,1,1,1,3,0,2,3,3,2,135,9,3
850,0,0,5,UniversitÃ¤tsklinikum,strebt an,,,,,2,5,2,6,3,2,1,1,1,1,2,3,4,1,5,2,2,41,135,14,3
851,0,0,5,UniversitÃ¤tsklinikum,begonnen,A2,0,3,1,6,10,7,7,3,3,3,3,2,3,3,4,4,3,5,2,6,38,174,24,3
852,0,0,5,Klinik,begonnen,A3,3,1,1,4,8,6,10,3,1,1,4,2,1,3,4,5,2,5,2,4,16,91,19,3
853,0,0,5,UniversitÃ¤tsklinikum,unentschlossen,,,,,1,6,3,10,4,4,4,2,2,3,3,4,5,0,5,5,3,2,113,26,3
854,0,0,5,UniversitÃ¤tsklinikum,begonnen,A1,2,2,2,5,10,10,10,2,2,1,1,2,0,1,2,5,5,3,3,1,14,73,11,3
855,Medizinnahe Ausbildung,3,5,Forschung,strebt an,,,,,1,5,5,8,3,4,2,,1,1,4,1,5,3,5,0,5,3,117,16,3
